# Supplementary material for: Comprehensive identification of RNA transcripts and construction of RNA network in chronic obstructive pulmonary disease
Source: Respir Res. 2022 Jun 11;23:154. doi: 10.1186/s12931-022-02069-8 (PMC9188256; doi:10.1186/s12931-022-02069-8)
Supplement: Supplementary file 4 — Additional file 4. Differentially expressed mRNAs in this study. [file 12931_2022_2069_MOESM4_ESM.xlsx]

## Sheet: Sheet5
Differentially expressed mRNAs in this study
Version	SYMBOL	Type	Length	Normal_1_FPKM	Normal_2_FPKM	Normal_3_FPKM	COPD_1_FPKM	COPD_2_FPKM	COPD_3_FPKM	log2FoldChange	pval	padj	Expression
ENSG00000158578.21_9	ALAS2	mRNA	2047	216.341	697.903	380.531	602.433	856.043	776.607	1.00218	0.0152139	0.546432	Up
ENSG00000249437.8_6	NAIP	mRNA	10055	6.04448	2.02233	3.71257	10.0835	5.00119	5.05087	1.00371	0.00318413	0.272487	Up
ENSG00000143842.15_9	SOX13	mRNA	7420	2.55347	1.69095	1.97838	1.08912	0.95274	0.619061	-1.00414	4.86e-05	0.0259464	Down
ENSG00000162398.11_3	LEXM	mRNA	1777	5.1234	2.37385	2.42966	2.5987	0.943294	0.728151	-1.00566	0.0230186	0.678499	Down
ENSG00000158050.5_5	DUSP2	mRNA	1929	13.0748	8.49487	13.1538	3.34446	7.82068	3.48803	-1.00662	0.00779706	0.413861	Down
ENSG00000138772.13_6	ANXA3	mRNA	4895	2.78987	4.0768	5.97063	11.9033	7.65274	4.36154	1.00884	0.00872855	0.434433	Up
ENSG00000206127.11_8	GOLGA8O	mRNA	5358	1.68771	0.847857	0.409102	0.342212	0.476071	0.350166	-1.00924	0.0261105	0.705052	Down
ENSG00000205336.13_8	ADGRG1	mRNA	8659	31.1875	17.8064	19.5304	11.2386	12.9027	4.89387	-1.01236	0.000771	0.112661	Down
ENSG00000168209.5_5	DDIT4	mRNA	2054	8.65529	11.0058	4.62441	2.41355	5.42872	2.20484	-1.01624	0.0128896	0.515205	Down
ENSG00000123119.12_4	NECAB1	mRNA	6202	0.376909	0.244159	0.14994	0.448938	0.528795	0.323377	1.01645	0.0141987	0.531528	Up
ENSG00000166123.14_6	GPT2	mRNA	6362	0.522137	0.586545	0.281897	0.288207	0.160377	0.142368	-1.01707	0.0221718	0.670048	Down
ENSG00000108771.13_7	DHX58	mRNA	3824	3.81254	3.64878	3.45665	10.389	5.54602	3.7559	1.01842	0.000494	0.0902716	Up
ENSG00000196411.10_5	EPHB4	mRNA	6437	2.45603	0.428482	2.50751	4.62088	2.97769	2.03024	1.02143	0.0429794	0.84385	Up
ENSG00000104522.16_6	TSTA3	mRNA	3608	4.60343	7.05993	7.76902	6.90771	14.6648	12.0319	1.02145	0.00869814	0.434433	Up
ENSG00000198400.11_4	NTRK1	mRNA	4356	0.903808	0.55869	0.686191	0.26503	0.38481	0.237635	-1.02917	0.0130929	0.515205	Down
ENSG00000257743.8_3	MGAM2	mRNA	8162	1.37924	1.683	1.71714	3.31979	3.68774	1.64079	1.03211	0.0009	0.122907	Up
ENSG00000116133.13_6	DHCR24	mRNA	6214	3.9994	1.51434	1.43237	0.928928	1.27839	0.562214	-1.03512	0.00729465	0.402274	Down
ENSG00000125531.7_7	FNDC11	mRNA	3612	0.238432	0.524042	0.386182	1.16568	0.544782	0.429875	1.03564	0.0411587	0.830227	Up
ENSG00000145428.15_5	RNF175	mRNA	4144	5.6409	4.56767	3.91102	11.0288	9.61998	4.58993	1.04255	7.72e-05	0.0281541	Up
ENSG00000137261.14_6	KIAA0319	mRNA	7208	0.751021	0.997891	0.65428	1.30017	1.44587	1.4361	1.04287	0.000435	0.0878447	Up
ENSG00000137877.10_5	SPTBN5	mRNA	12312	1.7887	0.557855	0.41002	0.485387	0.331487	0.262736	-1.04374	0.016999	0.587439	Down
ENSG00000170558.9_6	CDH2	mRNA	4634	0.584092	0.256751	0.473019	0.835321	1.21099	0.293185	1.04496	0.0392945	0.818741	Up
ENSG00000168916.15_5	ZNF608	mRNA	6922	0.417687	0.242201	0.326263	1.01051	0.347447	0.420591	1.04636	0.013857	0.526337	Up
ENSG00000151208.17_6	DLG5	mRNA	10500	2.64224	1.50912	1.87883	0.756712	1.20078	0.505247	-1.04994	0.0011117	0.143435	Down
ENSG00000205810.9_5	KLRC3	mRNA	1145	8.2737	4.67601	4.64093	1.12689	2.03681	3.5032	-1.05024	0.0244161	0.678499	Down
ENSG00000111796.4_5	KLRB1	mRNA	1478	33.4631	13.9777	14.1116	9.14351	9.76332	5.60292	-1.05105	0.00069	0.107133	Down
ENSG00000162572.21_5	SCNN1D	mRNA	4025	0.764167	0.295599	0.214535	0.826732	0.506989	0.787606	1.05212	0.0272822	0.718139	Up
ENSG00000141664.10_6	ZCCHC2	mRNA	10213	8.82406	7.98006	8.57201	22.6278	17.0621	7.34824	1.05345	0.000483	0.0902716	Up
ENSG00000171596.7_5	NMUR1	mRNA	3221	10.1221	5.33928	5.27922	3.60529	3.37134	1.50643	-1.05429	0.000606	0.0991169	Down
ENSG00000159784.17_5	FAM131B	mRNA	6430	0.68882	0.319609	0.526841	0.22179	0.192684	0.201232	-1.06122	0.0126963	0.514386	Down
ENSG00000132530.17_6	XAF1	mRNA	6615	7.98818	4.16135	4.3981	15.1322	10.8631	4.01967	1.06132	0.002675	0.236146	Up
ENSG00000120129.6_5	DUSP1	mRNA	2013	198.481	171.673	474.037	151.305	150.647	70.5455	-1.06165	0.0128166	0.515205	Down
ENSG00000000971.16_4	CFH	mRNA	7980	1.41069	1.07078	0.873991	0.425502	0.520569	0.397257	-1.06334	0.000129	0.0404666	Down
ENSG00000160856.21_5	FCRL3	mRNA	6450	7.96363	5.60935	9.18598	3.79033	3.16377	2.52767	-1.06547	5.65e-05	0.0263136	Down
ENSG00000133067.17_5	LGR6	mRNA	4583	6.22805	3.90593	6.14521	1.83741	2.8942	1.83515	-1.0716	0.000558	0.0954924	Down
ENSG00000181036.14_4	FCRL6	mRNA	2677	37.4332	20.0405	23.969	13.3436	12.1421	7.4194	-1.07213	7.47e-06	0.0069609	Down
ENSG00000107201.10_5	DDX58	mRNA	4640	22.8562	19.5345	20.9577	58.6749	40.5079	19.5204	1.07263	0.000205	0.0551555	Up
ENSG00000108370.17_6	RGS9	mRNA	7051	2.13747	1.48031	1.40364	0.539351	0.919911	0.532177	-1.0733	0.000463	0.0885824	Down
ENSG00000137501.17_6	SYTL2	mRNA	11258	9.04318	3.65569	4.78498	2.55764	2.94548	1.43667	-1.07432	0.000546	0.0950975	Down
ENSG00000159674.12_8	SPON2	mRNA	5985	31.1329	18.3524	16.259	12.2431	11.4708	3.2213	-1.0758	0.00346097	0.281276	Down
ENSG00000112796.10_5	ENPP5	mRNA	4275	1.89942	1.35361	1.11871	0.683072	0.64782	0.423741	-1.07678	0.000443	0.0883946	Down
ENSG00000196586.16_8	MYO6	mRNA	10727	3.19419	1.85531	1.418	0.734369	0.883226	0.862455	-1.0778	0.000173	0.0475859	Down
ENSG00000177990.12_6	DPY19L2	mRNA	5611	0.230231	0.202407	0.189409	0.254164	0.389662	0.438149	1.07797	0.0243414	0.678499	Up
ENSG00000239264.9_6	TXNDC5	mRNA	4361	0.959195	2.257	0.487399	0.638458	0.350946	0.504396	-1.08265	0.0407332	0.828504	Down
ENSG00000067840.12_5	PDZD4	mRNA	4341	10.3022	3.58797	8.67588	4.88089	2.40078	2.04178	-1.08369	0.00440331	0.304826	Down
ENSG00000189430.13_5	NCR1	mRNA	1894	18.2208	10.5079	12.4851	3.94409	7.2341	4.85051	-1.08431	0.000454	0.0885348	Down
ENSG00000109956.13_5	B3GAT1	mRNA	11749	6.98456	3.22673	3.14336	1.76292	2.59288	0.859018	-1.09229	0.00248035	0.231127	Down
ENSG00000003249.14_4	DBNDD1	mRNA	4700	0.445005	0.276159	0.141326	0.722448	0.29462	0.509311	1.09267	0.0257734	0.69951	Up
ENSG00000152778.9_4	IFIT5	mRNA	4029	8.64178	8.16117	8.12774	25.2324	15.2669	7.32228	1.09374	0.000583	0.0979605	Up
ENSG00000189337.17_7	KAZN	mRNA	13860	0.355068	0.413608	0.311509	0.617365	0.667801	0.672168	1.10263	0.000106	0.0354291	Up
ENSG00000180644.8_6	PRF1	mRNA	2518	279.336	163.897	225.992	85.4944	133.922	47.2246	-1.10406	0.000812	0.115399	Down
ENSG00000120057.5_5	SFRP5	mRNA	1883	0.392026	0.287207	0.705505	1.15407	0.735377	0.721519	1.10703	0.044014	0.849705	Up
ENSG00000173068.18_8	BNC2	mRNA	15323	0.790873	0.589412	0.502846	0.181708	0.32818	0.21533	-1.10704	0.000585	0.0979605	Down
ENSG00000138311.18_6	ZNF365	mRNA	4960	0.843357	0.654208	0.508888	0.410747	0.249789	0.143479	-1.10968	0.00763582	0.409353	Down
ENSG00000173212.4_3	MAB21L3	mRNA	3256	0.302287	0.315584	0.265204	0.667421	0.604346	0.377527	1.11025	0.0166643	0.581103	Up
ENSG00000223609.11_9	HBD	mRNA	1152	10.4128	15.0225	13.2039	28.0601	19.675	24.598	1.11191	7.65e-05	0.0281541	Up
ENSG00000123989.14_6	CHPF	mRNA	3375	1.07538	2.14722	0.688834	0.684131	0.453474	0.421723	-1.11925	0.0180156	0.599555	Down
ENSG00000171714.12_4	ANO5	mRNA	7638	0.942303	0.205336	0.252196	0.16004	0.200376	0.143995	-1.13324	0.0415165	0.832963	Down
ENSG00000162069.16_8	BICDL2	mRNA	4708	0.143728	0.19528	0.0846516	0.389459	0.26316	0.164901	1.13867	0.0487113	0.86843	Up
ENSG00000134548.11_5	SPX	mRNA	7242	0.280311	0.380853	0.458598	0.412599	0.744697	0.911214	1.14163	0.0137181	0.526337	Up
ENSG00000275302.2_4	CCL4	mRNA	1795	17.1352	8.88799	14.2838	6.05327	6.29323	3.35195	-1.14245	0.00013	0.0404666	Down
ENSG00000196569.12_4	LAMA2	mRNA	10358	0.688916	0.339378	0.192383	0.17702	0.147758	0.12492	-1.1451	0.00999425	0.464126	Down
ENSG00000124469.12_6	CEACAM8	mRNA	2549	2.48572	2.05801	1.04234	4.71561	0.629013	4.77163	1.14714	0.047421	0.861444	Up
ENSG00000185920.16_10	PTCH1	mRNA	17196	4.11391	2.538	2.75798	1.35852	1.34774	0.887899	-1.14841	5.28e-08	0.000443	Down
ENSG00000089127.13_7	OAS1	mRNA	4941	8.1174	3.62292	5.53864	17.0291	12.272	4.38641	1.15109	0.00228619	0.227354	Up
ENSG00000187475.6_4	H1-6	mRNA	724	1.18953	1.64335	0.550469	3.37675	2.21458	1.07231	1.15876	0.0452244	0.855697	Up
ENSG00000177409.12_6	SAMD9L	mRNA	7150	10.0059	19.0759	14.994	44.3933	29.3863	16.2148	1.16298	0.000779	0.112661	Up
ENSG00000175164.15_7	ABO	mRNA	6475	1.06405	0.902049	0.502663	0.167809	0.472733	0.259784	-1.1653	0.00954355	0.453467	Down
ENSG00000160683.5_4	CXCR5	mRNA	4293	0.214939	0.277146	0.278504	0.680208	0.441387	0.391824	1.16609	0.0093846	0.448456	Up
ENSG00000174600.14_6	CMKLR1	mRNA	5666	10.3032	5.5742	8.05379	3.95523	3.52436	1.73558	-1.17009	5.26e-05	0.0261166	Down
ENSG00000151715.8_4	TMEM45B	mRNA	2998	1.4158	1.73175	1.61738	3.55633	3.23316	2.54641	1.17663	1.81e-05	0.0126607	Up
ENSG00000196159.12_3	FAT4	mRNA	17460	0.52496	0.368594	0.163585	0.0661209	0.25462	0.0592863	-1.17877	0.0366272	0.804121	Down
ENSG00000188738.15_5	FSIP2	mRNA	23585	0.117371	0.107773	0.033796	0.227471	0.105063	0.1591	1.18276	0.00903717	0.438022	Up
ENSG00000137843.12_7	PAK6	mRNA	6697	0.523575	0.37147	0.515755	0.141965	0.174119	0.20287	-1.186	0.00660438	0.374241	Down
ENSG00000137441.8_6	FGFBP2	mRNA	1187	35.9142	34.4898	33.7433	19.2231	17.7441	3.97879	-1.1922	0.00337876	0.280509	Down
ENSG00000196139.14_6	AKR1C3	mRNA	3911	4.27824	1.57639	1.59647	1.0592	1.49076	0.181963	-1.19874	0.0300895	0.749526	Down
ENSG00000135378.4_4	PRRG4	mRNA	5543	5.6932	6.16621	6.27924	10.0585	13.8055	11.5083	1.20002	4.47e-06	0.00625266	Up
ENSG00000149328.15_4	GLB1L2	mRNA	7280	1.70689	0.549726	1.33212	0.447759	0.63069	0.248832	-1.20223	0.00659655	0.374241	Down
ENSG00000088881.21_5	EBF4	mRNA	3541	1.30293	0.85528	0.862884	0.53699	0.267562	0.3106	-1.20296	0.00234029	0.229088	Down
ENSG00000065054.14_6	SLC9A3R2	mRNA	3516	0.472388	0.646021	0.585643	0.25109	0.124368	0.257607	-1.20419	0.0234871	0.678499	Down
ENSG00000256515.3	CCL3L3	mRNA	1469	1.50753	1.80393	1.31128	0.138686	0.793789	0.704656	-1.2067	0.0497132	0.875883	Down
ENSG00000160200.18_4	CBS	mRNA	6786	0.317277	0.374567	0.548144	1.07079	1.18137	0.35275	1.21547	0.00815858	0.419766	Up
ENSG00000148600.15_6	CDHR1	mRNA	7729	0.708355	0.37085	0.249227	0.087864	0.15087	0.209264	-1.21717	0.0179165	0.599555	Down
ENSG00000278195.2_6	SSTR3	mRNA	4676	0.263111	0.532022	0.142052	0.769725	0.42082	0.677954	1.22423	0.0179588	0.599555	Up
ENSG00000197077.13_5	KIAA1671	mRNA	16439	1.45566	0.85864	1.00611	0.55769	0.438901	0.228261	-1.22715	2.05e-05	0.0137769	Down
ENSG00000146674.15_9	IGFBP3	mRNA	4571	1.64185	1.40793	1.68565	0.579412	0.510206	0.622759	-1.22909	0.000126	0.0404666	Down
ENSG00000086548.9_6	CEACAM6	mRNA	2956	0.853225	0.823293	0.831415	2.71089	0.542407	1.86034	1.23334	0.0126002	0.512677	Up
ENSG00000180739.14_6	S1PR5	mRNA	2803	30.7906	18.175	28.7684	7.21984	13.2603	7.24745	-1.24333	0.000117	0.0384494	Down
ENSG00000165548.11_8	TMEM63C	mRNA	6363	1.52749	0.186985	1.00214	0.309507	0.240527	0.3762	-1.24724	0.0361763	0.802626	Down
ENSG00000164683.18_6	HEY1	mRNA	5487	0.089689	0.197125	0.496329	0.383673	0.743806	0.530587	1.24871	0.0494905	0.875637	Up
ENSG00000188157.15_6	AGRN	mRNA	10761	0.725998	0.306566	0.432082	1.68497	0.941388	0.432871	1.25678	0.00202116	0.211881	Up
ENSG00000116285.13_5	ERRFI1	mRNA	4179	0.544645	0.284706	0.34968	0.146253	0.139516	0.12385	-1.26622	0.0205409	0.647552	Down
ENSG00000143341.12_4	HMCN1	mRNA	18739	0.105048	0.0779226	0.0638038	0.01812	0.019446	0.0448824	-1.26627	0.0398886	0.820602	Down
ENSG00000141736.13_6	ERBB2	mRNA	10321	4.02315	2.43656	2.65153	1.10541	1.44051	0.658182	-1.26887	6.2e-06	0.00649951	Down
ENSG00000197561.7_5	ELANE	mRNA	1028	1.73536	2.20954	1.48612	6.80422	0.850736	3.96485	1.28673	0.0271956	0.718094	Up
ENSG00000172728.16_7	FUT10	mRNA	5330	2.96613	1.65389	2.31796	0.700761	1.14857	0.546216	-1.29219	0.000143	0.042922	Down
ENSG00000110203.9_6	FOLR3	mRNA	1394	4.98655	9.27217	9.52988	39.2164	6.74425	9.65338	1.29383	0.0129851	0.515205	Up
ENSG00000185955.5_6	C7orf61	mRNA	1175	1.15178	0.690398	0.226122	1.3293	1.79873	1.04615	1.29858	0.0228698	0.678499	Up
ENSG00000137270.11_5	GCM1	mRNA	2780	0.221279	0.389073	0.286719	0.830555	0.786472	0.34908	1.30178	0.0141871	0.531528	Up
ENSG00000055332.18_8	EIF2AK2	mRNA	10753	9.96558	7.11661	6.99875	25.9123	17.9878	8.351	1.30429	7.21e-06	0.0069609	Up
ENSG00000147852.16_4	VLDLR	mRNA	9389	0.294834	0.195842	0.219312	0.0361647	0.0853847	0.11025	-1.31087	0.0176227	0.593544	Down
ENSG00000146122.17_4	DAAM2	mRNA	12955	0.38462	0.221251	0.230725	1.28429	0.495053	0.109866	1.31152	0.0223118	0.67023	Up
ENSG00000156395.13_4	SORCS3	mRNA	5582	0.198366	0.174393	0.166594	0.401475	0.27418	0.452016	1.32317	0.00452523	0.304826	Up
ENSG00000196739.15_4	COL27A1	mRNA	14011	0.0439051	0.0308793	0.0521488	0.0969383	0.0884273	0.0877331	1.34594	0.0164673	0.57543	Up
ENSG00000150687.12_6	PRSS23	mRNA	11444	3.8595	2.23999	2.2056	1.2165	1.28004	0.322237	-1.34818	0.000465	0.0885824	Down
ENSG00000100721.11_8	TCL1A	mRNA	2256	2.97216	2.03763	1.2366	7.88672	2.22903	3.67071	1.3678	0.000804	0.115284	Up
ENSG00000253731.3_5	PCDHGA6	mRNA	7929	0.899961	0.470627	0.226186	0.188425	0.229788	0.0897538	-1.37106	0.00602954	0.362486	Down
ENSG00000173114.13_4	LRRN3	mRNA	3875	1.69862	1.36773	0.68566	1.96282	2.12527	3.62299	1.37187	0.00059	0.0979605	Up
ENSG00000167393.18_8_PAR_Y	PPP2R3B	mRNA	9045	0.346853	0.227207	0.506712	0.0525562	0.153092	0.143054	-1.37835	0.0148934	0.537218	Down
ENSG00000164047.6_5	CAMP	mRNA	745	8.50482	6.89626	4.99289	13.2174	3.71735	25.618	1.39585	0.0117223	0.501578	Up
ENSG00000197238.5_4	H4C11	mRNA	389	4.11157	4.17078	3.58583	1.57118	1.12411	1.1642	-1.39602	0.012201	0.509552	Down
ENSG00000100453.13_6	GZMB	mRNA	1411	56.4146	40.8963	49.9469	14.8719	24.9475	8.34494	-1.39681	3.5e-05	0.020918	Down
ENSG00000135114.12_4	OASL	mRNA	3517	5.92941	5.39735	5.08043	19.5215	14.2568	4.91154	1.39778	7.39e-05	0.0281541	Up
ENSG00000162733.19_7	DDR2	mRNA	11099	0.149646	0.126688	0.113708	0.0305929	0.0525306	0.0408031	-1.4021	0.0170955	0.587589	Down
ENSG00000214944.9_5	ARHGEF28	mRNA	15617	0.378145	0.263186	0.191397	0.100015	0.0886671	0.0745682	-1.4042	0.000155	0.0454673	Down
ENSG00000253846.2_4	PCDHGA10	mRNA	6643	1.51867	0.439618	0.319968	0.153342	0.24136	0.262953	-1.40819	0.0104196	0.469175	Down
ENSG00000197467.15_6	COL13A1	mRNA	9884	0.205383	0.317352	0.255371	0.137414	0.117976	0.0130911	-1.4084	0.0212998	0.659898	Down
ENSG00000115523.17_5	GNLY	mRNA	3047	231.263	93.2177	107.842	41.9228	51.9988	36.4991	-1.4333	5.46e-07	0.00130853	Down
ENSG00000162399.9_7	BSND	mRNA	9761	0.0441152	0.0554054	0.0476348	0.0556583	0.156795	0.119305	1.43671	0.0336335	0.785838	Up
ENSG00000182985.17_9	CADM1	mRNA	11017	0.558369	0.382893	0.476304	0.110954	0.198456	0.129193	-1.44403	0.000165	0.0462291	Down
ENSG00000169242.12_4	EFNA1	mRNA	2165	0.142068	0.224818	0.153403	0.690079	0.235639	0.32871	1.44585	0.0420697	1	Up
ENSG00000179869.15_6	ABCA13	mRNA	19075	0.983602	0.646422	0.42483	1.6804	0.397352	2.37417	1.44602	0.00459896	0.306282	Up
ENSG00000179044.16_6	EXOC3L1	mRNA	3045	0.222223	0.177606	0.698044	1.53885	0.741961	0.509921	1.44699	0.0203898	0.64521	Up
ENSG00000162490.7_4	DRAXIN	mRNA	7365	1.01899	1.4172	0.992065	0.129089	0.534352	0.36894	-1.45925	0.00261912	0.236146	Down
ENSG00000196526.10_5	AFAP1	mRNA	10036	0.508747	0.899916	0.377255	0.115033	0.210593	0.212732	-1.46168	0.0016661	0.187553	Down
ENSG00000176485.11_7	PLAAT3	mRNA	3116	13.918	2.88109	2.19564	2.11402	1.70739	1.53643	-1.46359	0.00377904	0.2921	Down
ENSG00000145107.16_6	TM4SF19	mRNA	1899	2.26755	1.05371	0.839473	1.07283	0.115134	0.136274	-1.47245	0.0383573	0.813359	Down
ENSG00000142173.16_6	COL6A2	mRNA	5334	6.71204	8.93242	10.0743	3.01738	2.97859	2.15897	-1.47527	2.54e-07	0.000851	Down
ENSG00000100362.13_5	PVALB	mRNA	1050	0.175758	1.13313	1.13869	1.3582	2.70696	1.97169	1.48394	0.0281423	0.730973	Up
ENSG00000253910.2_5	PCDHGB2	mRNA	4769	0.503062	0.294844	0.236778	0.0711995	0.168102	0.0678299	-1.48551	0.0149978	0.539825	Down
ENSG00000248485.2_4	PCP4L1	mRNA	1406	0.350017	0.230787	0.803127	1.30411	1.39954	0.73623	1.49377	0.0167106	0.581509	Up
ENSG00000074527.13_5	NTN4	mRNA	4365	0.605994	0.346912	0.639124	0.202252	0.150267	0.133394	-1.49476	0.00352818	0.281631	Down
ENSG00000198142.5_5	SOWAHC	mRNA	4627	0.704629	0.455839	0.459379	0.117415	0.15751	0.195753	-1.49802	0.00218426	0.22204	Down
ENSG00000204520.14_6	MICA	mRNA	3851	0.335452	0.182564	0.172483	1.28731	0.264948	0.201598	1.4987	0.0235793	0.678499	Up
ENSG00000125498.20_5	KIR2DL1	mRNA	1692	1.05434	1.34244	4.00424	0.521768	1.37834	0.191183	-1.50692	0.0370162	0.806616	Down
ENSG00000181333.12_5	HEPHL1	mRNA	5809	0.381229	0.269987	0.274429	0.163667	0.050184	0.0668234	-1.50784	0.0079281	0.415958	Down
ENSG00000189409.14_7	MMP23B	mRNA	2205	3.43147	1.76592	1.29533	1.17033	0.66104	0.146703	-1.50926	0.00508659	0.327233	Down
ENSG00000131459.13_6	GFPT2	mRNA	4721	0.247573	0.183287	0.239186	0.100693	0.046312	0.0548157	-1.51626	0.0281804	1	Down
ENSG00000214402.7_5	LCNL1	mRNA	4052	1.70033	0.573912	0.327854	0.46927	0.287778	0.0159665	-1.51652	0.0421783	0.842002	Down
ENSG00000109163.7_4	GNRHR	mRNA	4402	2.52937	0.995133	0.709199	0.601657	0.264897	0.338031	-1.52237	0.000927	0.124326	Down
ENSG00000174137.12_6	FAM53A	mRNA	4239	0.580471	0.19137	0.37607	0.176223	0.103156	0.0610486	-1.52633	0.0168612	0.584326	Down
ENSG00000119922.10_6	IFIT2	mRNA	4074	24.3102	36.3727	37.1899	133.82	89.3734	36.8899	1.52753	3.62e-05	0.020918	Up
ENSG00000120156.21_6	TEK	mRNA	4804	0.128051	0.0788027	0.318013	0.36754	0.606825	0.350146	1.5326	0.0130997	0.515205	Up
ENSG00000179564.4_4	LSMEM2	mRNA	1434	0.815058	0.452562	0.555843	0.189428	0.101645	0.22558	-1.53984	0.0456331	1	Down
ENSG00000107282.8_7	APBA1	mRNA	11447	0.15047	0.160632	0.0928429	0.0177977	0.0764005	0.0226072	-1.54803	0.0222511	0.670048	Down
ENSG00000142621.19_5	FHAD1	mRNA	12805	0.494814	0.168938	0.155619	0.0742477	0.0910641	0.060629	-1.54938	0.00240782	0.230761	Down
ENSG00000254122.3_4	PCDHGB7	mRNA	4962	1.20254	0.490458	0.120478	0.0958022	0.132188	0.23469	-1.55082	0.0288693	0.740405	Down
ENSG00000253767.2_5	PCDHGA8	mRNA	8661	0.376437	0.193571	0.0536847	0.0470454	0.0504882	0.0672285	-1.56522	0.0260822	0.705052	Down
ENSG00000262209.3_6	PCDHGB3	mRNA	4775	0.966211	0.407732	0.347766	0.170664	0.122102	0.176136	-1.56554	0.00263794	0.236146	Down
ENSG00000158292.7_5	GPR153	mRNA	4198	3.15051	1.54591	1.45568	0.485303	0.694423	0.508569	-1.57335	9.09e-06	0.00745384	Down
ENSG00000198963.11_4	RORB	mRNA	9621	0.108696	0.0786962	0.0966559	0.00705853	0.0378753	0.0336224	-1.57423	0.0487517	1	Down
ENSG00000277632.2_5	CCL3	mRNA	1494	1.35878	0.434387	1.60056	0.272731	0.536598	0.173216	-1.58175	0.0246737	0.681798	Down
ENSG00000177570.14_6	SAMD12	mRNA	15378	0.332019	0.235625	0.285079	0.702153	0.568706	0.854034	1.58514	3.74e-07	0.00104475	Up
ENSG00000253537.3_6	PCDHGA7	mRNA	5439	0.475023	0.268467	0.146549	0.0874004	0.0937963	0.0594744	-1.60835	0.0100446	0.464126	Down
ENSG00000113721.14_5	PDGFRB	mRNA	7135	10.734	2.22843	2.02016	1.30395	1.95095	0.616586	-1.61395	0.00195413	0.207447	Down
ENSG00000198756.12_6	COLGALT2	mRNA	7806	2.08834	1.37177	1.48912	0.600281	0.578855	0.215488	-1.62108	8.14e-07	0.00151656	Down
ENSG00000157985.19_6	AGAP1	mRNA	13956	4.61057	1.17804	1.61346	0.554726	1.12797	0.250329	-1.63796	0.00105396	0.13811	Down
ENSG00000253873.6_7	PCDHGA11	mRNA	5810	1.33407	0.409565	0.125758	0.0818194	0.188158	0.178165	-1.64202	0.0194841	0.627655	Down
ENSG00000183856.11_5	IQGAP3	mRNA	6742	0.0273726	0.0561507	0.0295565	0.100727	0.0648588	0.134344	1.64756	0.0436261	1	Up
ENSG00000127074.14_2	RGS13	mRNA	5923	0.0623152	0.0273921	0.0672868	0.160517	0.147654	0.109229	1.65107	0.022269	1	Up
ENSG00000169429.11_5	CXCL8	mRNA	2239	10.8524	6.93224	29.8742	2.8814	4.23152	5.9524	-1.66052	0.0388903	0.815384	Down
ENSG00000153802.12_5	TMPRSS11D	mRNA	3264	1.26273	0.695897	0.142452	0.187252	0.111642	0.218033	-1.66807	0.017799	0.597086	Down
ENSG00000130508.11_6	PXDN	mRNA	11266	0.0764439	0.0672054	0.064855	0.0180836	0.012938	0.0229704	-1.69201	0.0364525	1	Down
ENSG00000154165.5_4	GPR15	mRNA	2704	2.36598	1.86004	0.393037	4.54576	2.6144	4.92878	1.71396	0.000373	0.0812009	Up
ENSG00000188487.11_4	INSC	mRNA	3435	0.0716337	0.0944649	0.116023	0.15816	0.360686	0.263682	1.7183	0.019685	1	Up
ENSG00000078018.20_8	MAP2	mRNA	11802	0.0469106	0.0274942	0.0112563	0.143853	0.0370512	0.0602998	1.72214	0.0256988	1	Up
ENSG00000276547.1_4	PCDHGB5	mRNA	4851	1.19201	0.334454	0.260161	0.069996	0.150236	0.186713	-1.73732	0.00801016	0.415958	Down
ENSG00000182230.12_5	FAM153B	mRNA	5332	0.253815	0.0608565	0.0498299	0.48398	0.300704	0.218404	1.74494	0.00519751	0.327736	Up
ENSG00000123689.6_4	G0S2	mRNA	876	1.19379	0.802574	10.2365	1.24037	1.33114	0.886249	-1.75029	0.0372058	0.806616	Down
ENSG00000196169.15_4	KIF19	mRNA	5640	2.47589	0.191777	1.16594	0.529795	0.361814	0.0802967	-1.75458	0.0130926	0.515205	Down
ENSG00000152726.14	FAM21B	mRNA	4382	1.03883	2.61643	0.212215	0.604403	0.316001	0.103349	-1.75836	0.0153869	0.549105	Down
ENSG00000174348.14_5	PODN	mRNA	4899	1.34357	0.452608	0.637251	0.221793	0.312405	0.06603	-1.77163	0.0011475	0.145811	Down
ENSG00000285476.1_2	AC139491.7	mRNA	4334	0.227099	0.0124783	0.0766305	0.37606	0.134526	0.343335	1.77243	0.029401	0.745198	Up
ENSG00000134326.11_6	CMPK2	mRNA	4302	5.06194	2.48909	2.77922	14.7438	12.9767	3.06788	1.77681	2.53e-05	0.0162991	Up
ENSG00000205710.4_4	C17orf107	mRNA	3410	0.450993	0.491647	0.720722	0.258895	0.170979	0.0189725	-1.77704	0.00877601	0.435386	Down
ENSG00000091129.21_10	NRCAM	mRNA	8232	0.127036	0.216798	0.0161378	0.17324	0.265597	0.53442	1.78293	0.014033	0.528932	Up
ENSG00000132329.11_5	RAMP1	mRNA	1147	0.858106	0.330051	1.21612	0.17762	0.127079	0.282024	-1.78417	0.0389375	1	Down
ENSG00000176083.17_6	ZNF683	mRNA	2379	6.82643	2.02321	4.13226	2.02674	0.857769	0.407921	-1.79147	0.000296	0.0688941	Down
ENSG00000084710.14_4	EFR3B	mRNA	10643	0.0693588	0.254069	0.112339	0.0319036	0.0547813	0.024315	-1.79766	0.0145244	0.534108	Down
ENSG00000130035.8_6	GALNT8	mRNA	9592	0.134677	0.0789342	0.0761735	0.0424792	0.00759797	0.0202344	-1.79978	0.0251018	1	Down
ENSG00000007350.17_8	TKTL1	mRNA	3526	1.44804	5.95108	0.602821	0.751133	0.888777	0.366967	-1.80103	0.00615116	0.36617	Down
ENSG00000186564.6_3	FOXD2	mRNA	2648	0.441387	0.490162	0.877951	0.256458	0.0825676	0.122161	-1.81585	0.00721131	0.400514	Down
ENSG00000167723.15_5	TRPV3	mRNA	9597	0.717905	0.264855	0.228401	0.106143	0.167068	0.0134826	-1.82193	0.00451799	0.304826	Down
ENSG00000156453.13_9	PCDH1	mRNA	5903	2.81368	1.48419	1.51908	0.414156	0.654349	0.273997	-1.85669	1.66e-07	0.00071	Down
ENSG00000119411.11_4	BSPRY	mRNA	2339	0.920496	0.092486	0.31238	0.116135	0.124634	0.0553195	-1.85851	0.0454331	1	Down
ENSG00000138741.11_6	TRPC3	mRNA	9210	0.467544	0.340576	0.317332	0.0516146	0.134523	0.0702456	-1.87743	7.6e-05	0.0281541	Down
ENSG00000255221.3_5	CARD17	mRNA	1232	1.49794	1.05353	1.0783	4.02389	5.38316	2.10053	1.8897	3.47e-06	0.00528456	Up
ENSG00000253159.3_5	PCDHGA12	mRNA	4893	1.01834	0.32053	0.298654	0.0971532	0.193631	0.066111	-1.89328	0.0023492	0.229088	Down
ENSG00000242852.7_6	ZNF709	mRNA	5695	0.108017	0.0949625	0.151625	0.047698	0.0255943	0.0113602	-1.9035	0.0398624	1	Down
ENSG00000253485.2_5	PCDHGA5	mRNA	5733	0.740374	0.320733	0.127447	0.0947638	0.0508493	0.101564	-1.91745	0.00433871	0.304826	Down
ENSG00000198796.7_6	ALPK2	mRNA	9565	0.282978	0.0904651	0.0486109	0.0141997	0.0457165	0.0270554	-1.91881	0.0203987	1	Down
ENSG00000078081.8_6	LAMP3	mRNA	3785	0.0812622	0.157171	0.0877454	0.627967	0.385098	0.11965	1.92568	0.00593199	0.359196	Up
ENSG00000156564.9_6	LRFN2	mRNA	3164	0.602712	0.752077	1.00769	0.0858535	0.23034	0.204476	-1.95474	0.000901	0.122907	Down
ENSG00000177398.18_6	UMODL1	mRNA	7278	0.0253567	0.0297231	0.0365063	0.0839779	0.0200274	0.186675	1.96662	0.0410057	1	Up
ENSG00000106571.14_7	GLI3	mRNA	11101	0.0720386	0.0876913	0.125654	0.00611748	0.0328257	0.0233118	-1.97332	0.0155344	1	Down
ENSG00000184349.13_6	EFNA5	mRNA	5745	0.513967	0.668366	0.497163	0.0591037	0.215658	0.0900904	-1.97489	0.000264	0.0649983	Down
ENSG00000165949.12_7	IFI27	mRNA	4138	0.208124	0.379013	0.112364	0.361049	1.79645	0.203251	1.98318	0.00834255	0.42391	Up
ENSG00000187608.10_8	ISG15	mRNA	867	14.4742	14.4715	14.0201	96.2647	49.343	15.148	2.02404	3.17e-06	0.00528456	Up
ENSG00000242419.5_5	PCDHGC4	mRNA	4974	0.457594	0.152219	0.160249	0.040959	0.0439564	0.0650344	-2.02616	0.00800295	1	Down
ENSG00000239839.7_6	DEFA3	mRNA	494	28.2672	24.3037	10.0845	71.2094	7.81908	122.713	2.04104	0.0473347	0.861444	Up
ENSG00000183117.19_9	CSMD1	mRNA	18705	0.0526195	0.0462603	0.0071022	0.0290447	0.257154	0.0726341	2.08547	0.0105431	0.472833	Up
ENSG00000119917.14_4	IFIT3	mRNA	2537	15.4455	21.1891	26.3127	139.942	89.6274	22.5429	2.08992	5.74e-06	0.00641747	Up
ENSG00000167014.11_8	TERB2	mRNA	1502	0.737203	0.612104	0.353786	0	0.291131	0.0430734	-2.09227	0.0379693	1	Down
ENSG00000240764.4_4	PCDHGC5	mRNA	5026	0.354944	0.172164	0.118943	0.0405353	0.0580022	0.0257446	-2.10381	0.0085025	1	Down
ENSG00000079102.16_9	RUNX1T1	mRNA	13535	0	0.011987	0.0392602	0.100347	0.0807681	0.0286795	2.11672	0.0299381	1	Up
ENSG00000253305.2_4	PCDHGB6	mRNA	6782	1.288	0.606041	0.41135	0.120159	0.204175	0.104933	-2.12538	8.22e-06	0.00725233	Down
ENSG00000162643.13_5	WDR63	mRNA	3923	0.344976	0.082714	0.28784	0.069243	0.0557326	0.0164915	-2.13182	0.0189382	1	Down
ENSG00000261934.2_4	PCDHGA9	mRNA	4749	1.04922	0.43274	0.195815	0.100099	0.107424	0.0953618	-2.13631	0.000773	0.112661	Down
ENSG00000104918.8_4	RETN	mRNA	516	2.50354	1.78174	1.416	3.027	0.988678	15.0456	2.148	0.00739974	0.404286	Up
ENSG00000146555.19_5	SDK1	mRNA	12258	0.0602207	0.0750024	0.0433502	0.398885	0.219983	0.0950018	2.15409	6.7e-05	0.0280992	Up
ENSG00000183054.11_6	RGPD6	mRNA	13309	0.499186	0.134096	0.0249543	0.0153077	0.0821396	0.0145833	-2.16568	0.0168116	0.58381	Down
ENSG00000179750.16_5	APOBEC3B	mRNA	1896	0.259559	0.37081	0.3153	2.47141	0.653457	0.750694	2.17254	0.000286	0.068518	Up
ENSG00000284931.1_6	AC104389.6	mRNA	651	0.188988	0.332296	0.918294	3.1295	3.35851	0	2.23001	0.0408796	0.828504	Up
ENSG00000111331.13_6	OAS3	mRNA	8161	8.44226	4.15499	3.95561	39.4013	23.2544	6.57188	2.25388	1.69e-07	0.00071	Up
ENSG00000137965.11_4	IFI44	mRNA	2038	10.1419	5.91762	4.2696	50.2162	28.358	7.49181	2.26777	6.37e-07	0.00133565	Up
ENSG00000151577.13_5	DRD3	mRNA	3173	0.0581615	0.153398	0.0209339	0.128415	0.757967	0.0815584	2.26812	0.0256913	1	Up
ENSG00000147689.16_5	FAM83A	mRNA	6317	0.0194762	0.0256836	0.02103	0.0215007	0.173056	0.0716912	2.27023	0.0324169	1	Up
ENSG00000100320.23_7	RBFOX2	mRNA	10413	0.141782	0.103872	0.127578	0.0260867	0.0209967	0.0186391	-2.27801	0.00125932	1	Down
ENSG00000105278.12_5	ZFR2	mRNA	6088	0.202088	0.0888324	0.0545526	0.0111547	0.0239421	0.0212537	-2.2924	0.0247582	1	Down
ENSG00000125740.14_5	FOSB	mRNA	5553	0.830841	0.42852	5.43061	0.452489	0.564349	0.244664	-2.34506	0.0379139	0.80907	Down
ENSG00000174482.10_5	LINGO2	mRNA	3480	0.795459	0.341892	0.725312	0.0780576	0.209424	0.0185909	-2.40743	0.000761	0.112661	Down
ENSG00000157601.14_5	MX1	mRNA	8616	5.99019	5.27881	2.52094	38.4398	22.1363	5.16608	2.42446	0.000504	0.0908808	Up
ENSG00000240403.5_3	KIR3DL2	mRNA	1877	2.85128	1.87282	2.30022	0.0723603	0.854211	0.172339	-2.42514	0.000213	0.0554223	Down
ENSG00000177025.3_4	C19orf18	mRNA	915	0.06723	0.11821	0.217781	0.667968	0.71685	0.56565	2.49411	0.00909848	1	Up
ENSG00000138646.9_5	HERC5	mRNA	4764	4.1062	3.38291	3.44386	35.4661	18.174	3.61234	2.50744	0.000665	0.10525	Up
ENSG00000039560.14_7	RAI14	mRNA	7581	0.210975	0.0856053	0.210283	0.0179159	0	0.051204	-2.55142	0.00481574	1	Down
ENSG00000141431.12_9	ASXL3	mRNA	13636	0.00902251	0	0.00974234	0.0298812	0.016034	0.0427006	2.56929	0.0353168	1	Up
ENSG00000183092.16_6	BEGAIN	mRNA	7878	0.171787	0.384431	0.0674519	0.0172404	0.0277531	0.0410613	-2.57712	0.00207684	0.216366	Down
ENSG00000143318.13_4	CASQ1	mRNA	2157	0.028519	0.125362	0	0.251869	0.0337875	0.479898	2.57775	0.0427175	1	Up
ENSG00000104728.16_7	ARHGEF10	mRNA	10842	0.0624119	0.643467	0.0612648	0.0501089	0.0403319	0.0238687	-2.58513	0.00388006	0.293154	Down
ENSG00000126709.15_5	IFI6	mRNA	842	18.703	17.1493	16.6453	170.34	98.6732	20.669	2.58763	4.15e-08	0.000443	Up
ENSG00000176769.9_5	TCERG1L	mRNA	5258	0.269086	0.0925695	0.277922	0.0387467	0.0415822	0.0123043	-2.59096	0.00323123	1	Down
ENSG00000088827.12_4	SIGLEC1	mRNA	7886	1.2637	0.397757	0.303226	6.80307	2.76326	0.721946	2.60271	0.00266408	0.236146	Up
ENSG00000132681.17_4	ATP1A4	mRNA	6271	0	0.0689921	0	0.194926	0.0116217	0.175384	2.62996	0.0485151	1	Up
ENSG00000187135.7_2	VSTM2B	mRNA	1488	1.86035	0.690553	0	0.182554	0.146935	0	-2.65835	0.0365513	1	Down
ENSG00000177283.7_5	FZD8	mRNA	4030	0.198437	0.187875	0.131858	0.0337023	0	0.0321073	-2.70563	0.0106098	1	Down
ENSG00000152463.15_6	OLAH	mRNA	2334	0.0527125	0.046342	0.028459	0.058192	0.624505	0.027719	2.72016	0.0372878	1	Up
ENSG00000134376.16_6	CRB1	mRNA	12721	0	0.00850266	0.00522155	0.0106768	0.0286454	0.0406862	2.78725	0.0423871	1	Up
ENSG00000106565.18_6	TMEM176B	mRNA	1979	42.6474	1.50301	20.1384	2.88249	3.53535	1.20958	-2.79576	0.0108184	0.478778	Down
ENSG00000120337.8_4	TNFSF18	mRNA	2008	0.0306352	0.0269329	0.0330793	0.202919	0.0362947	0.289973	2.83378	0.0359879	1	Up
ENSG00000187950.8_4	OVCH1	mRNA	3958	0.202047	1.77629	0.385987	0.0171577	0.257786	0.0163457	-2.84374	0.00412972	0.301164	Down
ENSG00000262576.3_5	PCDHGA4	mRNA	4887	0.453153	0.287725	0.0407755	0.0277921	0.014913	0.0397153	-2.88702	0.00361882	1	Down
ENSG00000102271.14_6	KLHL4	mRNA	6158	0.0299686	0.0878226	0.258876	0	0.0473399	0	-2.91461	0.0294538	1	Down
ENSG00000177508.12_5	IRX3	mRNA	2935	0.0838371	0	0	0.046276	0.148987	0.264516	2.93886	0.0344067	1	Up
ENSG00000074590.13_5	NUAK1	mRNA	7008	0.974346	0.44759	0.644518	0	0.124794	0.0830859	-2.99322	5.67e-06	0.00641747	Down
ENSG00000086696.11_5	HSD17B2	mRNA	9529	0.0064556	0.0113509	0.00697065	0.0712668	0.0458892	0.0543152	2.99874	0.00510864	1	Up
ENSG00000002933.9_8	TMEM176A	mRNA	3477	13.676	0.404403	4.50845	0.664062	0.985144	0.204676	-3.01822	0.011368	0.493978	Down
ENSG00000205020.7	CCL4L1	mRNA	1426	1.6824	0.720577	2.37559	0	0.306647	0.181476	-3.04761	0.000207	0.0551555	Down
ENSG00000124391.5_4	IL17C	mRNA	1393	0.353283	0.194118	0.429153	0	0.0523185	0.0464438	-3.05598	0.0286297	1	Down
ENSG00000137959.16_5	IFI44L	mRNA	10240	2.14463	0.908395	0.557852	16.1353	9.22384	1.52264	3.10848	0.000291	0.0687562	Up
ENSG00000204624.8_5	DISP3	mRNA	6120	0.0703608	0.0618575	0.0325604	1.20951	0.107176	0.0422851	3.11847	0.000998	0.132826	Up
ENSG00000134321.12_4	RSAD2	mRNA	4722	2.86603	2.31351	1.98341	32.8045	23.4444	2.97312	3.19255	5.46e-05	0.0261566	Up
ENSG00000197262.8	CCL4L2	mRNA	2054	0.98832	0.315956	0.291047	0	0.106446	0.0314977	-3.22282	0.00233177	1	Down
ENSG00000172901.20_6	LVRN	mRNA	6636	0.0185399	0.00814966	0	0.0511679	0.0329474	0.116991	3.26473	0.0126028	1	Up
ENSG00000185745.10_4	IFIT1	mRNA	4614	3.03978	4.80565	1.95786	57.4307	25.4463	5.65075	3.28932	5.29e-05	0.0261166	Up
ENSG00000215910.7_4	C1orf167	mRNA	6499	0.0473269	0.0332858	0.0613232	0.0104493	0	0	-3.42995	0.0402	1	Down
ENSG00000214290.8_7	COLCA2	mRNA	2059	0.298764	0.0525315	0.12904	0	0	0.0314212	-3.43875	0.0456137	1	Down
ENSG00000159212.12_2	CLIC6	mRNA	3860	0.0637466	0.042032	0.154873	0	0	0.0167607	-3.5955	0.0332944	1	Down
ENSG00000112038.18_6	OPRM1	mRNA	21032	0.00292485	0	0	0.0129156	0.0173259	0.00307608	3.61175	0.0460473	1	Up
ENSG00000212657.1_3	KRTAP16-1	mRNA	1554	0	0.0348013	0	0.262201	0.0468981	0.166528	3.71747	0.037189	1	Up
ENSG00000168079.17_6	SCARA5	mRNA	4380	0.0561785	0.0740838	0.121321	0	0.0166392	0	-3.72012	0.0217597	1	Down
ENSG00000180592.17_5	SKIDA1	mRNA	6703	0	0.0080682	0	0.0303939	0.0543635	0.0289555	3.78819	0.0268361	1	Up
ENSG00000080644.16_8	CHRNA3	mRNA	4761	0	0	0.0139515	0.0998468	0.0153076	0.0543551	3.83115	0.0291916	1	Up
ENSG00000162627.17_6	SNX7	mRNA	2067	0.446411	0.235477	0	0	0.0352587	0	-3.90137	0.0334198	1	Down
ENSG00000255641.1_7	AC068775.1	mRNA	998	1.1095	0.867033	0.599008	0.0680462	0.0730258	0	-3.98917	0.00147383	1	Down
ENSG00000153132.13_9	CLGN	mRNA	2822	0.0217985	0	0	0.0481291	0.206604	0.068777	4.06078	0.0174435	1	Up
ENSG00000182853.12_5	VMO1	mRNA	803	1.0725	0.336745	0.496314	0	0.0907593	0	-4.08379	0.00831966	1	Down
ENSG00000187848.15_7	P2RX2	mRNA	1975	0.186882	0.109531	0.100896	0	0	0	-4.10634	0.0261099	1	Down
ENSG00000141314.13_6	RHBDL3	mRNA	5746	0.0321174	0.0376479	0.0693595	0	0	0	-4.22102	0.0216627	1	Down
ENSG00000124785.9_5	NRN1	mRNA	2286	0.0269097	0.0236576	0.290566	0	0	0	-4.27145	0.0400068	1	Down
ENSG00000186889.10_6	TMEM17	mRNA	2985	0.123649	0.0724706	0.111262	0	0	0	-4.36111	0.0131654	1	Down
ENSG00000130950.14_5	NUTM2F	mRNA	2561	0.864723	0.570165	0.544666	0.026517	0.0284575	0.0252621	-4.37376	9.33e-06	0.00745384	Down
ENSG00000124780.14_5	KCNK17	mRNA	2080	0	0	0.0319343	0.228544	0.245268	0.0933118	4.37653	0.00544725	1	Up
ENSG00000126251.6_4	GPR42	mRNA	1863	0	0	0.0356539	0.328068	0.273837	0.0694538	4.43206	0.00548213	1	Up
ENSG00000123838.11_5	C4BPA	mRNA	2470	9.53863	19.5524	0.726085	0.522385	0.501601	0.157157	-4.43983	0.000103	0.0352901	Down
ENSG00000271079.1_5	CTAGE15	mRNA	2587	0.142672	0.020905	0.205406	0	0	0	-4.44688	0.0180256	1	Down
ENSG00000231389.7_6	HLA-DPA1	mRNA	5748	4.40925	0.0752695	7.1531	0.295364	0.15215	0	-4.65713	0.0145264	0.534108	Down
ENSG00000132972.19_5	RNF17	mRNA	5617	0	0.0673969	0.0118254	1.08811	0.947164	0	4.73264	0.0457718	0.855697	Up
ENSG00000102466.15_5	FGF14	mRNA	13759	0.062593	0.019653	0.0193105	0	0	0	-4.89108	0.00304187	1	Down
ENSG00000204351.12_4	SKIV2L	mRNA	5524	0.0334081	0.00979022	0.841714	0.0122936	0	0	-6.00866	0.014281	0.531674	Down
ENSG00000196735.13_6	HLA-DQA1	mRNA	6883	0.0178746	0	0	7.48856	3.73769	0.0187988	9.54717	3.99e-05	0.0223142	Up
ENSG00000179344.16_6	HLA-DQB1	mRNA	4904	0	0	0	3.47582	13.0631	0	11.4456	0.00339494	0.280509	Up
