# Supplementary material for: Comprehensive identification of RNA transcripts and construction of RNA network in chronic obstructive pulmonary disease
Source: Respir Res. 2022 Jun 11;23:154. doi: 10.1186/s12931-022-02069-8 (PMC9188256; doi:10.1186/s12931-022-02069-8)
Supplement: Supplementary file 5 — Additional file 5. Differentially expressed lncRNAs in this study. [file 12931_2022_2069_MOESM5_ESM.xlsx]

## Sheet: Sheet3
Differentially expressed lncRNAs in this study
Version	SYMBOL	Type	Length	Normal_1_FPKM	Normal_2_FPKM	Normal_3_FPKM	COPD_1_FPKM	COPD_2_FPKM	COPD_3_FPKM	log2FoldChange	pval	padj	Expression
ENSG00000235831.7_8	BHLHE40-AS1	lncRNA	5368	0.584443	0.392915	0.210357	0.151811	0.217227	0.120522	-1.00623	0.049828	0.876063	Down
ENSG00000232063.2_8	AL691447.2	lncRNA	4244	1.53644	0.892008	0.594742	0.44804	0.188897	0.564034	-1.01164	0.0342884	0.786756	Down
ENSG00000227487.4_8	NCAM1-AS1	lncRNA	5794	0.65826	0.289354	0.481494	0.199253	0.188677	0.200989	-1.01261	0.0263348	0.707829	Down
ENSG00000284977.2_5	AL160272.1	lncRNA	17508	0.548116	0.358317	0.39077	0.717579	1.07813	0.436038	1.01812	0.00177689	0.193754	Up
ENSG00000263335.1_6	AF001548.2	lncRNA	836	4.56215	5.56337	4.92613	9.91033	13.5996	3.48245	1.01854	0.0170562	0.587439	Up
ENSG00000255545.8_7	AP004608.1	lncRNA	8936	0.495648	0.284447	0.304762	0.18999	0.187582	0.0796395	-1.01989	0.0157623	0.556593	Down
ENSG00000251393.4_7	AC005280.1	lncRNA	2149	3.7499	3.09539	3.1218	6.82577	6.74875	3.88358	1.02324	4.95e-05	0.0259464	Up
ENSG00000249396.2_9	LINC02212	lncRNA	2313	0.744675	0.654679	0.746652	1.58545	1.82751	0.447531	1.02442	0.0378802	0.80907	Up
ENSG00000232855.7_9	AF165147.1	lncRNA	9437	0.977781	0.538691	0.682744	0.381396	0.208515	0.315357	-1.02541	0.0023712	0.229896	Down
ENSG00000250659.2_6	AP001363.1	lncRNA	264	40.7773	20.4853	25.4119	16.4631	9.38602	10.0475	-1.02762	0.00157528	0.184722	Down
ENSG00000228334.2_6	AC024028.1	lncRNA	3417	3.83459	1.85177	1.03027	1.25207	0.767828	0.662677	-1.04208	0.0103763	0.469175	Down
ENSG00000248008.3_9	NRAV	lncRNA	4156	1.36175	0.637627	0.70323	0.604589	0.315648	0.20237	-1.04237	0.0177878	0.597086	Down
ENSG00000232053.7_9	AC078845.1	lncRNA	3273	0.808177	0.793124	0.953833	0.477217	0.378538	0.217433	-1.06643	0.0148653	0.537218	Down
ENSG00000196668.4_4	LINC00173	lncRNA	2607	2.35963	3.65105	2.59884	7.84079	4.97606	3.32539	1.07077	0.000849	0.119636	Up
ENSG00000237914.5_7	SIRPG-AS1	lncRNA	2965	0.767647	1.67807	0.694476	2.70266	1.40106	1.72378	1.08277	0.0102312	0.467277	Up
ENSG00000285557.1_3	AC069410.1	lncRNA	687	11.2823	16.925	11.5056	11.3678	31.5069	26.7449	1.08561	0.0106678	0.474616	Up
ENSG00000256706.1_6	AC005342.2	lncRNA	315	4.29632	2.91867	2.31954	6.03645	6.70956	4.31308	1.08698	0.0187584	0.612421	Up
ENSG00000233093.6_6	LINC00892	lncRNA	1922	1.53629	1.06924	0.725749	0.35333	0.341268	0.572235	-1.0897	0.0337053	0.785838	Down
ENSG00000260943.1_6	LINC02555	lncRNA	1951	0.882846	0.221758	0.987327	1.35751	1.71833	0.795853	1.10605	0.0495789	0.875883	Up
ENSG00000230426.4_7	ERVMER61-1	lncRNA	12088	0.54452	0.474239	0.423113	1.46067	0.578793	0.685069	1.11123	0.000534	0.0950975	Up
ENSG00000257058.1_6	AP001363.2	lncRNA	391	15.5755	5.94755	14.27	9.55257	2.98229	2.15102	-1.13278	0.0341982	0.785838	Down
ENSG00000228203.7_7	RNF144A-AS1	lncRNA	5898	0.250317	0.128372	0.180192	0.50662	0.407771	0.153568	1.13708	0.0255322	0.696344	Up
ENSG00000235576.1_5	LINC01871	lncRNA	243	37.9725	17.3594	19.4076	12.8554	11.6967	4.25983	-1.14376	0.00507655	0.327233	Down
ENSG00000285797.1_2	AL512658.2	lncRNA	2004	0.33766	0.404799	0.165727	0.711633	0.436405	0.581104	1.16528	0.0477382	0.862588	Up
ENSG00000233321.2_9	LINC02669	lncRNA	6556	0.12198	0.140235	0.141844	0.217528	0.233446	0.315784	1.17985	0.0212115	0.659898	Up
ENSG00000272620.2_7	AFAP1-AS1	lncRNA	12180	0.156566	0.217568	0.0872556	0.0390288	0.0478684	0.0796751	-1.18081	0.0459523	0.857351	Down
ENSG00000228140.2_8	AL031283.1	lncRNA	5178	1.72262	0.783331	0.692711	0.498375	0.380022	0.287372	-1.18644	0.00195118	0.207447	Down
ENSG00000236790.6_7	LINC00299	lncRNA	22322	6.60846	1.95276	1.46999	1.53332	1.29618	0.718782	-1.19121	0.00401546	0.298131	Down
ENSG00000229740.3_5	U91324.1	lncRNA	1716	9.06959	1.95398	1.08383	1.78086	1.48647	0.86714	-1.20519	0.0413907	0.831432	Down
ENSG00000260923.7_8	LINC02193	lncRNA	4524	0.407927	0.286903	0.220236	0.585432	0.74104	0.471922	1.22862	0.00245324	0.230761	Up
ENSG00000270177.1_6	AC104109.2	lncRNA	1418	0.390437	0.38139	0.421586	0.574698	1.02792	0.775624	1.24572	0.0386584	0.813511	Up
ENSG00000226334.1_6	AL359182.1	lncRNA	469	2.62326	3.45935	4.81533	10.8598	7.30351	5.10396	1.25477	0.00347131	0.281276	Up
ENSG00000260473.2_9	AC068987.2	lncRNA	2154	1.54217	1.0294	0.709255	0.315274	0.507519	0.300354	-1.27756	0.00941559	0.448658	Down
ENSG00000223492.1_7	AL391097.1	lncRNA	1620	0.493643	0.467368	0.123006	0.754557	0.764787	0.678911	1.28161	0.0350136	0.790421	Up
ENSG00000243797.6_9	AC004917.1	lncRNA	2082	3.6342	1.97414	2.52038	5.47978	9.52127	1.98874	1.28644	0.00438397	0.304826	Up
ENSG00000287733.1_2	AC083862.2	lncRNA	1053	4.03093	3.54378	8.07425	18.2512	14.3268	3.25631	1.28839	0.0136465	0.526337	Up
ENSG00000254693.1_7	AC010768.1	lncRNA	543	1.24617	0.697179	1.22327	1.7509	2.81855	1.90633	1.28941	0.0313816	0.763012	Up
ENSG00000285534.1_3	AL163541.1	lncRNA	1515	6.98393	2.17753	8.90028	2.06196	1.7318	2.39141	-1.31261	0.00756614	0.409353	Down
ENSG00000273179.1_7	AC092535.5	lncRNA	397	40.4422	20.5699	13.887	14.711	8.26092	2.6074	-1.3349	0.00460792	0.306282	Down
ENSG00000229425.3_8	AJ009632.2	lncRNA	20436	0.0571929	0.17466	0.0780074	0.0265845	0.0178312	0.0569843	-1.35084	0.0463312	0.860591	Down
ENSG00000270000.1_6	AC005479.2	lncRNA	431	1.42727	0.501913	1.54114	2.52102	3.0437	1.95139	1.36023	0.0356133	0.79729	Up
ENSG00000261744.1_7	AC116552.1	lncRNA	733	11.2457	4.64818	3.80597	2.22352	2.18739	1.76524	-1.37388	0.00138459	0.168288	Down
ENSG00000235665.6_9	LINC00298	lncRNA	4409	2.37188	1.16528	0.572485	0.662312	0.446304	0.205431	-1.38425	0.00404132	0.298613	Down
ENSG00000231527.7_8	FAM27C	lncRNA	15135	0.0731601	0.0929046	0.0438872	0.0224348	0.0337072	0.0128238	-1.39112	0.0484737	1	Down
ENSG00000225885.7_7	AC023590.1	lncRNA	2968	0.538882	0.400871	0.425216	1.21268	0.933096	0.893714	1.39211	0.000215	0.0554223	Up
ENSG00000232021.7_6	LEF1-AS1	lncRNA	6080	0.252942	0.720489	0.0764742	0.502624	0.683247	1.06408	1.39831	0.0306299	0.757839	Up
ENSG00000205786.8_7	LINC01531	lncRNA	4107	0.58415	0.908595	1.24534	3.30704	2.60855	0.803386	1.40127	0.00327673	0.277083	Up
ENSG00000276241.1_6	AC243829.2	lncRNA	610	18.3538	6.73798	5.33564	4.23046	4.06215	1.16665	-1.42048	0.00442406	0.304826	Down
ENSG00000287925.1_1	AL353576.1	lncRNA	4023	0.107037	0.255417	0.165109	0.35449	0.199273	0.643263	1.43888	0.0288662	0.740405	Up
ENSG00000276449.1_6	AC004076.2	lncRNA	3323	0.259168	0.244122	0.0999448	0.490473	0.35091	0.525669	1.44884	0.00879961	0.435386	Up
ENSG00000233214.1_5	AC002511.2	lncRNA	450	4.23773	2.04307	3.09975	11.0165	6.15429	5.03193	1.46149	0.000495	0.0902716	Up
ENSG00000234456.8_9	MAGI2-AS3	lncRNA	17783	0.186798	0.0456176	0.100851	0.332237	0.38114	0.0763999	1.47401	0.00960567	0.45513	Up
ENSG00000251438.1_7	AC104078.2	lncRNA	541	4.66198	2.69906	3.80614	1.50632	1.34713	0.597932	-1.48321	0.00538955	0.334543	Down
ENSG00000235897.1_6	TM4SF19-AS1	lncRNA	2136	2.33275	0.708929	0.932911	0.635862	0.375317	0.181731	-1.4885	0.0081363	0.419766	Down
ENSG00000229044.1_7	AL451070.1	lncRNA	439	2.80253	1.72468	2.26959	0.618771	0.664052	0.736859	-1.49207	0.0342358	1	Down
ENSG00000278239.1_7	AC243967.3	lncRNA	2266	0.162883	0.119332	0.175878	0.329661	0.546759	0.228407	1.49711	0.037533	1	Up
ENSG00000238039.1_8	AC244197.2	lncRNA	655	3.56884	2.64213	1.72396	1.96991	0.3338	0.197546	-1.50409	0.0365978	0.804121	Down
ENSG00000259863.1_5	SH3RF3-AS1	lncRNA	1604	0.613621	0.168582	0.248466	0.381042	1.09047	0.84702	1.51466	0.0293844	0.745198	Up
ENSG00000256249.1_6	AC026333.3	lncRNA	2090	2.50182	1.60432	8.32675	1.85209	1.56918	0.681013	-1.51634	0.011601	0.498933	Down
ENSG00000286828.1_1	AC008883.3	lncRNA	2402	0.384152	0.292696	0.16592	1.0178	0.364095	0.700292	1.55006	0.00608637	0.364595	Up
ENSG00000230470.1_7	AL078645.1	lncRNA	423	11.3433	2.30133	5.02493	2.88979	1.72292	0.764731	-1.55058	0.0138506	0.526337	Down
ENSG00000261439.1_8	AC079411.1	lncRNA	1905	0.774998	0.425836	0.418414	0.285187	0.153028	0.0339613	-1.57875	0.0388459	1	Down
ENSG00000232850.3_5	AL590708.1	lncRNA	2100	0.175758	0.257529	0.0632603	0.452734	0.381751	0.431308	1.58651	0.0257558	1	Up
ENSG00000235731.3_9	LINC02250	lncRNA	6441	0.229215	0.151135	0.0825006	0.052717	0.011315	0.0602666	-1.58774	0.0450848	1	Down
ENSG00000236234.1_7	AC091132.2	lncRNA	769	0.879935	1.54719	1.29564	0.353238	0.284316	0.420652	-1.59804	0.0336956	1	Down
ENSG00000267322.2_7	SNHG22	lncRNA	2593	1.73183	3.56648	2.68972	1.36187	0.955615	0.124752	-1.61451	0.00540518	0.334543	Down
ENSG00000286536.1_2	AL591506.1	lncRNA	2813	0.109341	0.173029	0.377808	0.579396	0.751337	0.45998	1.61956	0.00898083	0.437894	Up
ENSG00000287586.1_2	Z98886.1	lncRNA	3225	0.41964	1.10678	0.803258	0.189517	0.225984	0.24073	-1.62602	0.00477693	0.312982	Down
ENSG00000240888.1_8	AC131210.1	lncRNA	441	4.88218	2.33003	4.21735	1.07794	0.826301	1.17363	-1.6331	0.0065455	0.374241	Down
ENSG00000235033.7_9	DAAM2-AS1	lncRNA	6854	0.107701	0.0236714	0.058147	0.356691	0.127598	0.0377568	1.63718	0.0472963	1	Up
ENSG00000247081.8_10	BAALC-AS1	lncRNA	15681	0.13338	0.0137953	0.131313	0.0216536	0.0325335	0.0206289	-1.65053	0.0472009	0.861444	Down
ENSG00000263417.4_5	GTSCR1	lncRNA	470	0.392652	1.0356	0.282652	2.16734	1.08544	1.51417	1.66649	0.038868	1	Up
ENSG00000251076.1_6	AC104126.1	lncRNA	711	1.73039	0.608508	1.12107	0.191027	0.512516	0.181987	-1.70855	0.047763	1	Down
ENSG00000277229.1_7	AC084781.1	lncRNA	656	0.656415	0.494645	0.506275	2.58804	1.44426	0.788978	1.7281	0.0111791	1	Up
ENSG00000267924.1_8	AC139769.2	lncRNA	2290	2.36391	1.62952	0.203041	0.444826	0.159126	0.367271	-1.78277	0.0122732	0.509552	Down
ENSG00000286812.1_2	AP001120.5	lncRNA	3691	0.599988	0.234435	0.161964	0.147191	0.078981	0.0175281	-1.79046	0.0251429	1	Down
ENSG00000257275.6_7	AL139020.1	lncRNA	3017	0.183507	0.0717019	0.264196	0.832838	0.241564	0.514653	1.82007	0.00674961	0.379903	Up
ENSG00000233968.7_8	AL157895.2	lncRNA	4675	0.0263168	0.115682	0.241539	0.203367	0.358553	0.650422	1.88718	0.016175	0.568768	Up
ENSG00000237980.2_9	LINC02773	lncRNA	1388	0.132958	0.0779268	0.239277	0.782825	0.577577	0.139833	1.89198	0.0393775	1	Up
ENSG00000287970.1_2	AC245164.2	lncRNA	1792	0.102983	0.482868	0.333599	2.76643	0.325356	0.324925	1.91662	0.025284	0.694089	Up
ENSG00000229792.1_5	LINC00399	lncRNA	414	2.97176	1.56757	3.85063	0.164034	0.176038	1.40644	-1.92615	0.0352654	1	Down
ENSG00000263574.2_7	AC125421.1	lncRNA	2458	0.700746	0.264025	0.351303	0.0552564	0.1779	0.0526413	-1.93457	0.0168236	1	Down
ENSG00000272902.2_6	TBC1D8-AS1	lncRNA	2478	0.32272	0.196421	0.268052	0.0548104	0.0882321	0.0261082	-2.0048	0.0343943	1	Down
ENSG00000231507.2_6	LINC01353	lncRNA	1583	1.98186	0.512456	6.79758	0.729294	1.0589	0.367824	-2.00655	0.0089698	0.437894	Down
ENSG00000268889.1_6	AC008750.7	lncRNA	559	4.40182	3.9666	2.25768	1.5793	0.782251	0	-2.01167	0.00530224	0.331845	Down
ENSG00000234854.1_6	LINC00676	lncRNA	474	9.60368	2.05372	8.68828	1.86251	0.615019	1.63788	-2.05399	0.00159993	0.184961	Down
ENSG00000228437.5_6	LINC02474	lncRNA	1366	0.180133	0.0791818	0.0972523	1.04401	0.106705	0.236809	2.13245	0.0413921	1	Up
ENSG00000272010.1_7	AC100814.2	lncRNA	623	0.493704	0.347231	0	1.19905	1.16982	0.726924	2.13282	0.0210554	1	Up
ENSG00000280780.2_5	JAKMIP2-AS1	lncRNA	2106	0.671821	0.359514	0.820041	0.16123	0.173029	0.0307199	-2.17481	0.00467966	1	Down
ENSG00000260412.1_6	AL353746.1	lncRNA	6881	0.223498	0.0707354	0.0868783	0.0493461	0	0.0188043	-2.21425	0.0238999	1	Down
ENSG00000231756.1_6	AL449983.1	lncRNA	414	1.63447	1.30631	0.802214	0.328068	0.352076	0	-2.26701	0.0465871	1	Down
ENSG00000254964.1_6	AP001458.1	lncRNA	92	14.7102	8.22974	2.88797	3.69077	0	0.70322	-2.31038	0.032886	1	Down
ENSG00000287983.1_2	AL035251.1	lncRNA	2355	3.36964	0.36743	0.366668	0.288366	0.278521	0.0824155	-2.31237	0.00468153	0.307934	Down
ENSG00000226383.7_8	LINC01876	lncRNA	2716	0.0905971	0.0597362	0.0978252	0.600089	0.0805004	0.381126	2.31488	0.0074592	1	Up
ENSG00000266644.1_7	AC103810.5	lncRNA	560	0.549245	0	0.237226	0.970144	2.08228	0.231058	2.34542	0.0417967	1	Up
ENSG00000260510.1_9	AC004381.1	lncRNA	351	0.175258	0.308155	0.18924	1.54781	1.24581	0.368639	2.38517	0.0494374	1	Up
ENSG00000254396.1_6	AL355432.1	lncRNA	564	0.32721	0.383554	0.235544	0.842856	1.67985	1.60593	2.39716	0.0044162	1	Up
ENSG00000287097.1_1	AL590550.1	lncRNA	896	1.09849	0.603584	0.222399	0.227378	0.081339	0	-2.41362	0.0444308	1	Down
ENSG00000228318.3_9	AP001610.2	lncRNA	1116	2.03949	1.25996	0.65471	10.7707	6.79166	1.6232	2.47269	5.35e-06	0.00641747	Up
ENSG00000254987.1_7	AP002989.1	lncRNA	562	1.53241	0.384919	0.590955	0.120836	0.129679	0.115118	-2.47296	0.049394	1	Down
ENSG00000240254.2_7	B4GALT4-AS1	lncRNA	552	3.12035	1.17568	2.16598	0.615128	0.264057	0.117203	-2.48555	0.00272377	1	Down
ENSG00000254040.2_7	AC103719.1	lncRNA	1915	0.417598	0.169445	0.173429	0.0354622	0.0380573	0.0337839	-2.53723	0.037551	1	Down
ENSG00000271380.1_7	AL451085.3	lncRNA	799	0.153981	0.135372	0	0.934932	0.364855	0.323886	2.67437	0.0266372	1	Up
ENSG00000204677.13_10	FAM153CP	lncRNA	25699	0.0215432	0.0252529	0.00516933	0.132126	0.0425385	0.113286	2.71635	1.8e-05	0.0126607	Up
ENSG00000255595.5_9	AC007368.1	lncRNA	6431	0.0478273	0.126142	0.0826289	0	0.0113326	0.0201201	-2.77266	0.0253282	1	Down
ENSG00000286781.1_2	AC099332.1	lncRNA	1432	0.0429577	0.113299	0	0.189693	0.407149	0.361431	2.84332	0.0175134	1	Up
ENSG00000275088.1_6	AC026469.1	lncRNA	3306	0.0186072	0.032717	0	0.14379	0.066134	0.117416	2.87133	0.0289123	1	Up
ENSG00000272681.2_5	FAM223B	lncRNA	710	0.519849	1.59958	0.46777	0	0.307942	0	-2.90962	0.0290263	1	Down
ENSG00000225886.3_8	AL445490.1	lncRNA	1651	0.670671	0.0982698	0.362089	4.4012	2.69271	0.391861	2.91505	7.38e-05	0.0281541	Up
ENSG00000257438.1_6	AC011595.1	lncRNA	753	0.816938	0.646388	0.882115	0.180372	0.0967858	0	-2.92073	0.0139188	1	Down
ENSG00000275431.1_6	AC244100.2	lncRNA	3952	0.140091	0.082107	0.100845	0	0.0184412	0.0163705	-2.93505	0.0353477	1	Down
ENSG00000261393.1_6	AC007493.2	lncRNA	478	1.67301	0.905124	0.277922	0.142071	0.152468	0	-3.02763	0.0383704	1	Down
ENSG00000267112.1_7	AC098848.1	lncRNA	567	1.41041	0.572288	0.468595	0.239542	0	0	-3.12165	0.0351648	1	Down
ENSG00000249106.1_6	AC097537.1	lncRNA	1213	0	0.0891693	0	0.167956	0.180247	0.37335	3.20274	0.0435096	1	Up
ENSG00000238755.3_7	LINC02006	lncRNA	2816	0.30583	0.15364	0.117939	0	0.0258806	0.0229745	-3.25208	0.0165873	1	Down
ENSG00000236948.2_9	AL365255.1	lncRNA	1095	0.0561785	0.0493892	0	0.0620184	0.665568	0.118167	3.25737	0.0475266	1	Up
ENSG00000136315.4_6	AL355922.1	lncRNA	337	0.182538	0.160478	0	1.20908	0.432521	1.15186	3.26673	0.0296034	1	Up
ENSG00000286407.1_2	AC004863.1	lncRNA	640	0.768943	0.507011	0.207573	0.10611	0	0	-3.39634	0.0457312	1	Down
ENSG00000197308.9_7	GATA3-AS1	lncRNA	2372	0.051868	0.205198	0.140015	0	0	0.027275	-3.50583	0.0399515	1	Down
ENSG00000261335.1_6	AC005837.1	lncRNA	1717	0.143309	0.283477	0.154743	0	0.042446	0	-3.55241	0.0312571	1	Down
ENSG00000248874.5_4	C5orf17	lncRNA	1984	0.930173	0.0545173	0.569151	0.0684578	0	0.032609	-3.66391	0.00423453	1	Down
ENSG00000250390.2_6	AP001790.1	lncRNA	570	0	0.0948792	0	0.119141	0.511437	0.567511	3.70381	0.0401487	1	Up
ENSG00000233237.8_7	LINC00472	lncRNA	19875	0.00309512	0	0	0.0170843	0.0036669	0.0162758	3.74549	0.035256	1	Up
ENSG00000225393.1_7	BX571846.1	lncRNA	553	0.222479	5.08539	0.360343	0.245606	0.13179	0	-3.80758	0.00771532	1	Down
ENSG00000231830.1_8	AC245140.1	lncRNA	341	2.52556	0.317192	0.973949	0.19915	0	0	-3.82174	0.0222672	1	Down
ENSG00000229267.3_9	SNHG31	lncRNA	2553	0.216858	0.169467	0.104071	0	0.0285467	0	-3.82286	0.0149809	1	Down
ENSG00000226007.3_7	BX005266.2	lncRNA	2292	0.107357	0.117978	0.057961	0	0	0	-3.85248	0.0487095	1	Down
ENSG00000267532.5_7	MIR497HG	lncRNA	3842	0.112079	0.0281526	0.0518662	0	0	0	-3.98865	0.0392322	1	Down
ENSG00000260995.3_8	AL512634.1	lncRNA	2908	0	0	0	0.0700586	0.0501236	0.0444953	4.05691	0.0490269	1	Up
ENSG00000222022.1_4	AC112721.1	lncRNA	588	0	0	0.112965	0.461973	0.49578	0.660165	4.13751	0.0105045	1	Up
ENSG00000254571.1_7	AL358937.1	lncRNA	336	0.549245	1.28765	0.593065	0	0	0	-4.22679	0.0217341	1	Down
ENSG00000287897.1_2	AP000465.1	lncRNA	378	0.488218	0.858431	0.878615	0	0	0	-4.28669	0.0174852	1	Down
ENSG00000250371.1_7	AC007370.2	lncRNA	2694	0	0	0	0.0504158	0.10821	0.0480298	4.29715	0.0302561	1	Up
ENSG00000268066.5_4	FMR1-AS1	lncRNA	2387	0.283481	0.0679696	0.0556542	0	0	0	-4.33773	0.0192606	1	Down
ENSG00000260135.7_8	MMP2-AS1	lncRNA	2202	0.279362	0	0.150825	0	0	0	-4.34063	0.0429815	1	Down
ENSG00000230969.2_6	LINC02090	lncRNA	400	0.615155	0.676015	0.996349	0	0	0	-4.39941	0.0123785	1	Down
ENSG00000248538.8_7	AC022784.1	lncRNA	17427	0	0.0031033	0	0.0116905	0.06273	0	4.52434	0.0161378	1	Up
ENSG00000287726.1_1	AC005740.5	lncRNA	4134	0.119043	0.0654102	0.0803378	0	0	0	-4.59723	0.0063183	1	Down
ENSG00000250493.2_7	AP004147.1	lncRNA	6314	0.00974271	0	0.14728	0	0	0	-4.64383	0.0386807	1	Down
ENSG00000233236.1_5	LINC02573	lncRNA	864	0	0.0625939	0	0.314399	0.421758	0.823678	4.68024	0.00260872	1	Up
ENSG00000287043.1_2	AL392083.2	lncRNA	955	0	0.0566295	1.0433	0	0	0	-4.74419	0.032958	1	Down
ENSG00000283982.1_6	AL445623.2	lncRNA	4805	0	0.0112552	0	0.113066	0.0151675	0.175037	4.7757	0.00343354	1	Up
ENSG00000251129.2_7	LINC02506	lncRNA	2004	0	0.107946	0	0.474422	0.181836	1.87244	4.80631	6.13e-05	0.0278083	Up
ENSG00000206344.7_5	HCG27	lncRNA	2592	0.0711984	1.69004	0.0768788	0.0261999	0	0.02496	-4.95196	0.00110258	1	Down
ENSG00000288101.1_2	AL359987.1	lncRNA	933	0.065933	0.985402	0.355966	0	0	0	-4.95871	0.00597186	1	Down
ENSG00000275392.1_6	AL445493.3	lncRNA	477	3.73993	2.72107	0	0	0	0.135631	-5.04568	0.00263705	1	Down
