# Supplementary material for: Comprehensive identification of RNA transcripts and construction of RNA network in chronic obstructive pulmonary disease
Source: Respir Res. 2022 Jun 11;23:154. doi: 10.1186/s12931-022-02069-8 (PMC9188256; doi:10.1186/s12931-022-02069-8)
Supplement: Supplementary file 6 — Additional file 6. Differentially expressed microRNAs in this study. [file 12931_2022_2069_MOESM6_ESM.xlsx]

## Sheet: Sheet4
Differentially expressed microRNAs in this study
small_RNA	Normol1_microRNA_TPM	Normol2_microRNA_TPM	Normol3_microRNA_TPM	COPD1_mircroRNA_TPM	COPD2_mircroRNA_TPM	COPD3_microRNA_TPM	log2FoldChange	pval	padj	Expression
hsa-miR-7107-5p	33.3349	66.5958	34.6888	17.838	245.31	82.7559	1.52042	0.0996773	0.999944	Up
hsa-miR-6511b-5p	22.0418	43.8079	21.5542	12.6525	37.1569	241.397	1.5231	0.0931263	0.999944	Up
hsa-miR-320b	451.45	958.665	118.324	64.0924	147.136	214.837	-1.53557	0.0628698	0.999944	Down
hsa-miR-4526	5.85061	21.4128	19.0845	10.3709	30.0734	123.262	1.58542	0.0830232	0.999944	Up
hsa-miR-939-5p	7.48334	15.5194	7.97057	0.311128	4.47373	5.74266	-1.59068	0.0912392	0.999944	Down
hsa-miR-409-3p	7.07516	28.2885	3.36784	1.65935	2.98249	5.43502	-1.59811	0.0793075	0.999944	Down
hsa-miR-182-5p	2866.66	1511.47	779.095	5520.34	1693.56	2748.38	1.62962	0.0867118	0.999944	Up
hsa-miR-3646	1.49667	3.53606	3.92915	2.38531	5.21936	26.0471	1.64239	0.0863975	0.999944	Up
hsa-miR-320c	22.7221	81.133	8.41961	4.04466	12.5513	9.74202	-1.6673	0.0618525	0.999944	Down
hsa-miR-10a-5p	85.4461	416.273	19.9825	31.9425	37.1569	31.7897	-1.67081	0.0857521	0.999944	Down
hsa-miR-200a-3p	2.44909	15.3229	1.4594	0.829675	1.2427	2.46114	-1.68384	0.0988387	0.999944	Down
hsa-miR-1261	2.85728	0.982239	1.68392	4.14837	3.72811	8.61399	1.69849	0.0714164	0.999944	Up
hsa-miR-423-3p	3279.47	19756	1838.28	539.392	3057.55	2295.94	-1.71265	0.0656291	0.999944	Down
hsa-miR-10392-5p	5.85061	9.4295	7.97057	6.6374	28.3337	45.5311	1.72612	0.0361048	0.999944	Up
hsa-miR-1272	0.272121	0.982239	0.673569	0.933384	1.49124	4.51209	1.85352	0.097405	0.999944	Up
hsa-miR-3184-5p	446.687	4745.98	395.497	122.688	669.569	298.721	-1.87534	0.0593289	0.999944	Down
hsa-miR-25-3p	22034.6	4934.18	11365.6	56807.6	10303.4	27388.9	1.88001	0.0683264	0.999944	Up
hsa-miR-411-5p	1.90485	1.76803	0.561307	0.725965	1.98833	15.4847	1.91821	0.0741128	0.999944	Up
hsa-miR-30a-5p	69.391	11.5904	25.0343	170.394	26.3453	47.0693	1.92315	0.0796816	0.999944	Up
hsa-miR-370-3p	16.7355	83.0974	27.055	3.00757	10.1902	16.2025	-1.96888	0.020127	0.999944	Down
hsa-miR-1273h-3p	14.2864	135.745	7.97057	1.45193	13.9183	18.1509	-1.98165	0.0563875	0.999944	Down
hsa-miR-4294	0.680304	2.16093	3.81689	0.622256	5.71644	32.3025	2.04189	0.0708679	0.999944	Up
hsa-miR-619-5p	0.816364	11.0011	5.8376	0.518547	2.48541	0.307643	-2.06269	0.0762721	0.999944	Down
hsa-miR-4690-5p	0.272121	1.17869	0.112261	0.414837	2.60968	2.35859	2.09302	0.0958229	0.999944	Up
hsa-miR-101-3p	146.537	227.094	353.848	910.983	1306.45	160.589	2.13035	0.0355313	0.999944	Up
hsa-miR-7977	0.816364	0.196448	1.01035	1.55564	3.10676	5.12738	2.16115	0.0452291	0.999944	Up
hsa-miR-514a-3p	0.952425	9.62594	0.673569	0.207419	0.994163	0.615285	-2.17128	0.0720122	0.999944	Down
hsa-miR-937-3p	2.04091	83.2939	3.25558	0.829675	8.20185	3.79426	-2.31297	0.0510878	0.999944	Down
hsa-miR-4492	9.11607	10.4117	21.2174	14.7267	26.4696	235.142	2.316	0.0178225	0.999944	Up
hsa-miR-6808-3p	1.63273	16.5016	2.80654	0.103709	2.1126	1.12802	-2.36139	0.0361552	0.999944	Down
hsa-miR-6747-3p	1.22455	21.8057	2.69428	0.103709	1.73979	2.56369	-2.36243	0.0395746	0.999944	Down
hsa-miR-206	0.816364	2.35737	2.46975	0.414837	0	0.41019	-2.44578	0.0686119	0.999944	Down
hsa-miR-8485	0.680304	3.53606	1.23488	0	0.497082	0.41019	-2.47688	0.0678174	0.999944	Down
hsa-miR-193a-5p	16.0552	313.531	26.1569	5.49659	18.392	22.5605	-2.55136	0.0114438	0.999944	Down
hsa-miR-4700-5p	0.272121	1.57158	1.23488	0	0.12427	0.41019	-2.67236	0.0963475	0.999944	Down
hsa-miR-7848-3p	0.544243	11.0011	2.02071	0	0.994163	0.82038	-2.70256	0.0343299	0.999944	Down
hsa-miR-200a-5p	8.84395	3.73251	0.673569	0	0	2.46114	-2.71676	0.0557001	0.999944	Down
hsa-miR-4462	0.408182	5.10764	0.449046	0	0.248541	0.512738	-2.76579	0.0623401	0.999944	Down
hsa-miR-9-5p	51.1588	33.3961	2.69428	2.90386	2.60968	753.622	2.79638	0.0448614	0.999944	Up
hsa-miR-8052	0	11.7869	0.449046	0.311128	0.372811	0.307643	-2.89852	0.0519495	0.999944	Down
hsa-miR-1299	0.680304	4.1254	0.112261	2.28161	10.4387	17.9458	2.92424	0.00645951	0.999944	Up
hsa-miR-1238-3p	0	6.08988	0.449046	0	0.248541	0.41019	-3.05655	0.0682332	0.999944	Down
hsa-miR-4442	0	6.48278	0.112261	0	0.372811	0.205095	-3.08121	0.0836447	0.999944	Down
hsa-miR-485-5p	0.272121	2.94672	0.449046	0	0	0.41019	-3.10062	0.0839048	0.999944	Down
hsa-miR-4663	0	3.53606	2.58201	0.103709	0.248541	0.307643	-3.10368	0.0379471	0.999944	Down
hsa-miR-5705	0.136061	8.84015	0.561307	0	0.248541	0.717833	-3.11067	0.037729	0.999944	Down
hsa-miR-122-5p	11.293	211.574	1.12261	7.36336	2.73395	1.12802	-3.13333	0.0172792	0.999944	Down
hsa-miR-136-3p	0.680304	0.589343	0.224523	0.414837	0.248541	15.6898	3.13772	0.0183696	0.999944	Up
hsa-miR-3151-3p	0	5.10764	0.561307	0	0.372811	0.102548	-3.18175	0.0680458	0.999944	Down
hsa-miR-519d-3p	0	0.589343	0	0	0.621352	4.51209	3.20115	0.0873925	0.999944	Up
hsa-miR-124-3p	0.680304	0	0.112261	0.103709	0.248541	9.94711	3.20987	0.0416069	0.999944	Up
hsa-miR-10b-5p	16.5994	159.123	5.27629	2.80015	3.60384	7.28088	-3.22217	0.00181207	0.999944	Down
hsa-miR-5087	0.680304	342.016	7.52152	1.55564	21.3745	0.615285	-3.24936	0.0259715	0.999944	Down
hsa-miR-4647	0.136061	7.85791	0.336784	0	0	0.82038	-3.26009	0.0514891	0.999944	Down
hsa-miR-6840-5p	0.544243	9.23305	2.13297	0.207419	0.248541	0.512738	-3.26373	0.00769742	0.999944	Down
hsa-miR-1324	0.408182	7.66147	0.112261	0	0.497082	0.102548	-3.2814	0.0412653	0.999944	Down
hsa-miR-615-5p	1.36061	0	0.449046	1.24451	1.11843	22.2528	3.33758	0.00882886	0.999944	Up
hsa-miR-1182	0	3.14317	0.224523	0.103709	0	0.102548	-3.38628	0.0926603	0.999944	Down
hsa-miR-585-5p	0	2.75027	2.13297	0	0.248541	0.205095	-3.45976	0.0386145	0.999944	Down
hsa-miR-2113	0.136061	0.196448	1.57166	0	0	0.205095	-3.58535	0.0828808	0.999944	Down
hsa-miR-217-5p	0	0	0.224523	1.86677	0.12427	0.205095	3.77692	0.0485689	0.999944	Up
hsa-miR-3059-5p	0.136061	6.08988	0	0	0.12427	0.205095	-3.86939	0.0406588	0.999944	Down
hsa-miR-203b-5p	0.544243	1.57158	0.224523	0	0	0.102548	-3.88733	0.0583015	0.999944	Down
hsa-miR-4714-5p	0.136061	2.35737	0.112261	0	0	0.102548	-3.90593	0.0708478	0.999944	Down
hsa-miR-6165	0	2.55382	0.112261	0	0	0.102548	-3.91632	0.0902797	0.999944	Down
hsa-miR-3679-3p	0	2.35737	0.224523	0	0	0.102548	-3.92193	0.0841271	0.999944	Down
hsa-miR-582-5p	0	0	0.112261	1.03709	0	0.512738	4.00252	0.0666172	0.999944	Up
hsa-miR-5197-3p	0.136061	2.16093	0.336784	0	0	0.102548	-4.0155	0.0530619	0.999944	Down
hsa-miR-663b	0.408182	2.16093	0.336784	0	0.12427	0	-4.06492	0.0383766	0.999944	Down
hsa-miR-4498	0	3.14317	0	0	0	0.102548	-4.10452	0.0910223	0.999944	Down
hsa-miR-6872-5p	0	3.14317	0	0	0	0.102548	-4.10452	0.0910223	0.999944	Down
hsa-miR-8085	0.136061	2.75027	1.12261	0	0	0.205095	-4.16676	0.0240501	0.999944	Down
hsa-miR-5581-3p	0.408182	0.392896	0.449046	0	0	0	-4.1825	0.0847246	0.999944	Down
hsa-miR-646	0	1.76803	0.224523	0	0	0	-4.48453	0.0781996	0.999944	Down
hsa-miR-4426	0	0.196448	1.12261	0	0	0	-4.54794	0.0757292	0.999944	Down
hsa-miR-3120-5p	0.136061	10.4117	0.561307	0	0.248541	0.102548	-4.56228	0.00516974	0.999944	Down
hsa-miR-12115	0	0	0	0.103709	0.745622	1.12802	4.56626	0.0397989	0.999944	Up
hsa-miR-6077	0	2.16093	0.112261	0	0	0	-4.60138	0.069909	0.999944	Down
hsa-miR-8055	0	0.589343	1.12261	0	0	0	-4.77702	0.0477412	0.999944	Down
hsa-miR-658	0	9.0366	0	0	0.12427	0.102548	-4.80188	0.0168803	0.999944	Down
hsa-miR-6722-5p	0	2.35737	0.224523	0	0	0	-4.82914	0.0454914	0.999944	Down
hsa-miR-6888-5p	0.136061	0.982239	0.898092	0	0	0	-4.8586	0.0266714	0.999944	Down
hsa-miR-6800-3p	0.136061	2.94672	0	0	0	0	-5.00219	0.0370499	0.999944	Down
hsa-miR-9851-3p	0	7.66147	0.673569	0	0.12427	0	-5.48658	0.0043503	0.999944	Down
hsa-miR-4669	0.136061	46.951	5.50081	0	0.12427	0.41019	-6.42187	1.72708e-05	0.0441615	Down
