# Supplementary material for: Comprehensive identification of RNA transcripts and construction of RNA network in chronic obstructive pulmonary disease
Source: Respir Res. 2022 Jun 11;23:154. doi: 10.1186/s12931-022-02069-8 (PMC9188256; doi:10.1186/s12931-022-02069-8)
Supplement: Supplementary file 7 — Additional file 7. Differentially expressed circRNAs in this study. [file 12931_2022_2069_MOESM7_ESM.xlsx]

## Sheet: Sheet2
Differentially expressed circRNAs in this study
circ_name	circ_ID	circ_Symbol	control_1_TPM	control_2_TPM	control_3_TPM	exp_1_TPM	exp_2_TPM	exp_3_TPM	log2FoldChange	pval	padj	Expression
RNF10-201-5_RNF10-201-6	ENSG00000022840.16_7	circRNF10	1074.35	564.463	320.849	263.899	150.694	122.963	-1.89947	0.0262367	0.948861	Down
CMTM3-202-3_CMTM3-202-5	ENSG00000140931.20_6	circCMTM3	169.111	212.372	166.675	62.094	41.8596	27.325	-2.0778	0.0303819	0.948861	Down
MAPK9-207-2_MAPK9-207-4	ENSG00000050748.17_9	circMAPK9	34.817	27.9437	16.6675	85.3792	66.9753	218.6	2.21939	0.0412373	0.948861	Up
TBC1D31-201-2_TBC1D31-201-10	ENSG00000156787.17_6	circTBC1D31	109.425	111.775	141.674	38.8087	0	27.325	-2.43909	0.0400942	0.948861	Down
AFF2-205-2_AFF2-205-3	ENSG00000155966.14_6	circAFF2	39.7909	55.8875	0	310.47	192.554	40.9875	2.49628	0.0437619	0.948861	Up
EIF3A-201-3_EIF3A-201-3	ENSG00000107581.13_5	circEIF3A	0	16.7662	16.6675	54.3322	58.6034	109.3	2.745	0.043685	0.948861	Up
FCHO2-202-7_FCHO2-202-10	ENSG00000157107.14_6	circFCHO2	44.7648	128.541	0	124.188	544.174	546.5	2.80218	0.0165424	0.948861	Up
NCR1-201-4_NCR1-201-5	ENSG00000189430.13_5	circNCR1	203.928	106.186	62.5031	38.8087	0	13.6625	-2.84106	0.0241904	0.948861	Down
PSPC1-206-4_PSPC1-206-9	ENSG00000121390.19_7	circPSPC1	49.7386	89.4199	216.678	0	50.2315	0	-2.88775	0.0423091	0.948861	Down
RNF168-201-4_RNF168-201-5	ENSG00000163961.4_4	circRNF168	0	0	33.335	46.5705	66.9753	150.288	2.95459	0.0466637	0.948861	Up
PRR5L-219-2_PRR5L-209-2	ENSG00000135362.14_6	circPRR5L	114.399	55.8875	166.675	0	41.8596	0	-3.0963	0.0285068	0.948861	Down
SOX6-201-5_SOX6-201-7	ENSG00000110693.18_8	circSOX6	44.7648	0	0	248.376	58.6034	122.963	3.21509	0.0223056	0.948861	Up
USP32-201-29_USP32-201-30	ENSG00000170832.13_6	circUSP32	109.425	128.541	37.5019	0	0	27.325	-3.2799	0.0272201	0.948861	Down
DIAPH1-202-21_DIAPH1-202-24	ENSG00000131504.17_6	circDIAPH1	74.6079	111.775	66.67	0	25.1157	0	-3.42726	0.0231742	0.948861	Down
FNIP2-201-2_FNIP2-201-7	ENSG00000052795.13_5	circFNIP2	0	0	12.5006	54.3322	50.2315	40.9875	3.45779	0.0451726	0.948861	Up
BNC2-203-5_BNC2-203-6	ENSG00000173068.18_8	circBNC2	223.824	100.597	100.005	15.5235	25.1157	0	-3.46488	0.00568342	0.948861	Down
PLOD2-201-18_PLOD2-201-19	ENSG00000152952.12_7	circPLOD2	54.7125	67.065	50.0025	15.5235	0	0	-3.4843	0.040809	0.948861	Down
PPHLN1-213-6_PPHLN1-213-9	ENSG00000134283.18_6	circPPHLN1	19.8954	0	0	54.3322	125.579	68.3125	3.58443	0.0181963	0.948861	Up
ESCO1-201-6_ESCO1-201-8	ENSG00000141446.11_5	circESCO1	124.347	39.1212	20.8344	15.5235	0	0	-3.61726	0.0384862	0.948861	Down
SSR1-204-8_SSR1-204-9	ENSG00000124783.14_7	circSSR1	0	0	8.33375	23.2852	16.7438	95.6376	3.9441	0.0387483	0.948861	Up
ACADM-218-2_ACADM-218-5	ENSG00000117054.14_7	circACADM	0	0	12.5006	31.047	75.3472	122.963	4.10629	0.0104768	0.948861	Up
ANKRD13A-208-3_ANKRD13A-208-11	ENSG00000076513.17_5	circANKRD13A	29.8432	22.355	33.335	0	0	0	-4.36183	0.0481163	0.948861	Down
CTBP1-203-7_CTBP1-203-9	ENSG00000159692.15_8	circCTBP1	44.7648	27.9437	12.5006	0	0	0	-4.37016	0.0498961	0.948861	Down
IL12RB1-203-11_IL12RB1-203-12	ENSG00000096996.16_6	circIL12RB1	39.7909	33.5325	12.5006	0	0	0	-4.37461	0.0490224	0.948861	Down
BAZ1A-202-7_BAZ1A-202-9	ENSG00000198604.11_7	circBAZ1A	34.817	22.355	29.1681	0	0	0	-4.37991	0.0465014	0.948861	Down
GCFC2-201-12_GCFC2-201-13	ENSG00000005436.14_8	circGCFC2	34.817	22.355	29.1681	0	0	0	-4.37991	0.0465014	0.948861	Down
AP2A1-201-2_AP2A1-201-4	ENSG00000196961.12_2	circAP2A1	24.8693	55.8875	8.33375	0	0	0	-4.41038	0.0488352	0.948861	Down
CIRBP-215-4_CIRBP-215-6	ENSG00000099622.14_8	circCIRBP	34.817	33.5325	20.8344	0	0	0	-4.42406	0.0425998	0.948861	Down
ABI1-210-4_ABI1-210-6	ENSG00000136754.17_7	circABI1	39.7909	16.7662	33.335	0	0	0	-4.44225	0.0421142	0.948861	Down
PPP3CC-204-2_PPP3CC-204-4	ENSG00000120910.14_5	circPPP3CC	39.7909	16.7662	33.335	0	0	0	-4.44225	0.0421142	0.948861	Down
PHRF1-203-2_PHRF1-203-4	ENSG00000070047.13_5	circPHRF1	54.7125	22.355	12.5006	0	0	0	-4.45029	0.0439693	0.948861	Down
AC005837.2-201-2_MFSD11-201-11	ENSG00000092931.11_4	circMFSD11	29.8432	27.9437	33.335	0	0	0	-4.45075	0.0398987	0.948861	Down
ARIH2-201-12_ARIH2-201-13	ENSG00000177479.19_3	circARIH2	59.6863	22.355	8.33375	0	0	0	-4.46752	0.0448944	0.948861	Down
MARF1-202-15_MARF1-202-16	ENSG00000166783.22_10	circMARF1	24.8693	61.4762	8.33375	0	0	0	-4.49665	0.04185	0.948861	Down
BUD13-202-2_BUD13-202-4	ENSG00000137656.12_6	circBUD13	19.8954	50.2987	25.0013	0	0	0	-4.50107	0.0372096	0.948861	Down
LINC01934-214-4_LINC01934-214-5	ENSG00000234663.7_6	circLINC01934	59.6863	27.9437	8.33375	0	0	0	-4.55046	0.0378091	0.948861	Down
ZBTB11-201-2_ZBTB11-201-3	ENSG00000066422.5_5	circZBTB11	39.7909	39.1212	20.8344	0	0	0	-4.58613	0.030535	0.948861	Down
NEDD4L-205-14_NEDD4L-205-18	ENSG00000049759.18_7	circNEDD4L	0	0	0	23.2852	33.4877	13.6625	4.68539	0.0490883	0.948861	Up
NCR1-201-4_NCR1-201-4	ENSG00000189430.13_5	circNCR1	74.6079	22.355	8.33375	0	0	0	-4.69267	0.0297327	0.948861	Down
CPT1A-206-15_CPT1A-206-16	ENSG00000110090.13_5	circCPT1A	34.817	67.065	8.33375	0	0	0	-4.72117	0.0265262	0.948861	Down
FAM13B-201-17_FAM13B-201-22	ENSG00000031003.10_5	circFAM13B	24.8693	27.9437	58.3363	0	0	0	-4.72915	0.0226559	0.948861	Down
AL136295.1-201-6_AL136295.1-201-9	ENSG00000254692.1_9,ENSG00000254505.11_9,ENSG00000260669.2_10	circAL136295.1,circCHMP4A,circAL096870.2	19.8954	50.2987	41.6688	0	0	0	-4.73219	0.0222943	0.948861	Down
CORO1C-201-4_CORO1C-201-6	ENSG00000110880.10_7	circCORO1C	64.6602	33.5325	12.5006	0	0	0	-4.75324	0.0234795	0.948861	Down
APLF-204-5_APLF-204-7	ENSG00000169621.10_6	circAPLF	0	0	0	15.5235	16.7438	40.9875	4.76344	0.0433425	0.948861	Up
AC011825.3-201-5_RNF138-201-3	ENSG00000134758.14_5	circRNF138	49.7386	16.7662	45.8356	0	0	0	-4.76419	0.0214832	0.948861	Down
ATE1-202-6_ATE1-202-7	ENSG00000107669.17_9	circATE1	29.8432	22.355	62.5031	0	0	0	-4.7782	0.020573	0.948861	Down
GTF2E1-201-2_GTF2E1-201-2	ENSG00000153767.10_6	circGTF2E1	49.7386	39.1212	25.0013	0	0	0	-4.78092	0.0195872	0.948861	Down
ERP44-201-9_ERP44-201-11	ENSG00000023318.8_6	circERP44	44.7648	33.5325	37.5019	0	0	0	-4.80165	0.018204	0.948861	Down
ZC3H6-202-2_ZC3H6-202-4	ENSG00000188177.14_4	circZC3H6	0	0	0	23.2852	25.1157	27.325	4.80179	0.0379391	0.948861	Up
ARHGAP19-SLIT1-202-9_ARHGAP19-SLIT1-202-11	ENSG00000269891.2_4,ENSG00000213390.11_8	circARHGAP19-SLIT1,circARHGAP19	34.817	44.71	37.5019	0	0	0	-4.80829	0.0177997	0.948861	Down
ZCCHC8-211-10_ZCCHC8-211-12	ENSG00000033030.15_7	circZCCHC8	0	0	0	38.8087	0	40.9875	4.89993	0.0497906	0.948861	Up
KEAP1-201-4_KEAP1-201-4	ENSG00000079999.14_6	circKEAP1	0	0	0	23.2852	16.7438	40.9875	4.90935	0.0313733	0.948861	Up
CREBRF-201-2_CREBRF-201-3	ENSG00000164463.12_6	circCREBRF	0	0	0	54.3322	0	27.325	4.93134	0.0475866	0.948861	Up
EHMT1-204-8_EHMT1-204-10	ENSG00000181090.21_8	circEHMT1	39.7909	67.065	20.8344	0	0	0	-4.93385	0.0141252	0.948861	Down
PIK3C2A-203-2_PIK3C2A-203-7	ENSG00000011405.13_5	circPIK3C2A	0	0	0	31.047	25.1157	27.325	4.94409	0.0278082	0.948861	Up
SMC3-201-9_SMC3-201-10	ENSG00000108055.10_3	circSMC3	0	0	0	15.5235	41.8596	27.325	4.95229	0.0283112	0.948861	Up
DENND3-201-7_DENND3-201-8	ENSG00000105339.10_6	circDENND3	0	0	0	0	58.6034	27.325	4.96083	0.045207	0.948861	Up
WRN-204-24_WRN-204-32	ENSG00000165392.11_5	circWRN	0	0	0	54.3322	16.7438	13.6625	4.97003	0.0291488	0.948861	Up
RBM5-201-4_RBM5-201-10	ENSG00000003756.17_8	circRBM5	44.7648	50.2987	37.5019	0	0	0	-4.9916	0.01122	0.948861	Down
KIF11-201-11_KIF11-201-12	ENSG00000138160.6_4	circKIF11	69.6341	44.71	16.6675	0	0	0	-4.99166	0.0128762	0.948861	Down
LINC02328-212-2_LINC02328-212-5	ENSG00000258733.6_8	circLINC02328	49.7386	50.2987	33.335	0	0	0	-5.0034	0.010996	0.948861	Down
RNF34-201-2_RNF34-201-3	ENSG00000170633.16_5	circRNF34	54.7125	50.2987	29.1681	0	0	0	-5.01511	0.0108646	0.948861	Down
CCDC18-201-10_CCDC18-201-14	ENSG00000122483.17_6	circCCDC18	0	0	0	38.8087	50.2315	0	5.01664	0.0406256	0.948861	Up
PHC3-215-6_PHC3-215-6	ENSG00000173889.16_7	circPHC3	0	0	0	62.094	0	27.325	5.06203	0.0374891	0.948861	Up
RIF1-206-13_RIF1-206-20	ENSG00000080345.18_8	circRIF1	0	0	0	23.2852	41.8596	27.325	5.08113	0.0204116	0.948861	Up
MYBL1-204-5_MYBL1-204-6	ENSG00000185697.16_6	circMYBL1	74.6079	44.71	20.8344	0	0	0	-5.08928	0.00978989	0.948861	Down
VPS13B-206-25_VPS13B-206-31	ENSG00000132549.18_7	circVPS13B	0	0	0	62.094	33.4877	0	5.13292	0.0329688	0.948861	Up
MYO1F-222-21_MYO1F-222-24	ENSG00000142347.19_9	circMYO1F	49.7386	72.6537	29.1681	0	0	0	-5.18311	0.00708244	0.948861	Down
MALT1-208-3_MALT1-208-4	ENSG00000172175.15_8	circMALT1	99.4772	50.2987	12.5006	0	0	0	-5.30824	0.00652958	0.948861	Down
CKAP5-210-37_CKAP5-210-40	ENSG00000175216.15_8	circCKAP5	0	0	0	46.5705	50.2315	13.6625	5.33542	0.0116477	0.948861	Up
MACO1-201-2_MACO1-201-6	ENSG00000204178.11_5	circMACO1	0	0	0	15.5235	58.6034	40.9875	5.39431	0.00992993	0.948861	Up
RNF213-204-19_RNF213-204-21	ENSG00000173821.19_6	circRNF213	84.5557	72.6537	20.8344	0	0	0	-5.42918	0.00396587	0.948861	Down
TBC1D22A-203-10_TBC1D22A-203-12	ENSG00000054611.14_5	circTBC1D22A	0	0	0	31.047	25.1157	136.625	6.1657	0.00120696	0.948861	Up
SLC39A8-203-6_SLC39A8-203-9	ENSG00000138821.13_6	circSLC39A8	0	0	0	85.3792	50.2315	109.3	6.50389	0.000230519	0.948861	Up
IRAK3-201-2_IRAK3-201-6	ENSG00000090376.11_5	circIRAK3	0	0	0	162.997	75.3472	27.325	6.61339	0.000221942	0.948861	Up
FARSA-201-7_FARSA-201-9	ENSG00000179115.11_5	circFARSA	397.909	497.398	0	0	0	0	-7.76197	0.0470259	0.948861	Down
PEAK1-209-2_PEAK1-211-1	ENSG00000173517.10_5	circPEAK1	0	0	0	395.849	0	204.938	7.8092	0.045805	0.948861	Up
PTPN22-201-4_PTPN22-201-7	ENSG00000134242.16_5	circPTPN22	0	0	0	419.134	209.298	163.95	8.1925	1.46624e-07	0.00200031	Up
FCHO2-202-17_FCHO2-202-21	ENSG00000157107.14_6	circFCHO2	0	0	0	434.658	393.48	273.25	8.66194	9.32385e-09	0.000254401	Up
AFF1-202-3_AFF1-202-4	ENSG00000172493.21_5	circAFF1	0	0	0	915.886	611.15	0	9.132	0.0194554	0.948861	Up
MBOAT2-201-10_MBOAT2-201-12	ENSG00000143797.12_7	circMBOAT2	0	0	0	0	2838.08	2896.45	11.0332	0.00474469	0.948861	Up
