# Supplementary material for: Comprehensive identification of RNA transcripts and construction of RNA network in chronic obstructive pulmonary disease
Source: Respir Res. 2022 Jun 11;23:154. doi: 10.1186/s12931-022-02069-8 (PMC9188256; doi:10.1186/s12931-022-02069-8)
Supplement: Supplementary file 8 — Additional file 8. 444 gene sets significantly enriched at FDR<25% in GSEA analysis. [file 12931_2022_2069_MOESM8_ESM.xlsx]

## Sheet: Sheet6
444 gene sets significantly enriched at FDR < 25% in GSEA analysis
NAME	GS<br> follow link to MSigDB	GS DETAILS	SIZE	ES	NES	NOM p-val	FDR q-val	FWER p-val	RANK AT MAX	LEADING EDGE
GO_CYTOLYSIS	GO_CYTOLYSIS	Details ...	20	-0.716845	-1.95141	0.00116414	0.0125237	0.036	2109	tags=35%, list=8%, signal=38%
GO_RIBOSOMAL_LARGE_SUBUNIT_BIOGENESIS	GO_RIBOSOMAL_LARGE_SUBUNIT_BIOGENESIS	Details ...	72	-0.533838	-1.73875	0	0.104064	0.886	9990	tags=76%, list=36%, signal=120%
GO_OXIDATIVE_PHOSPHORYLATION	GO_OXIDATIVE_PHOSPHORYLATION	Details ...	141	-0.505838	-1.74402	0	0.106421	0.868	7977	tags=56%, list=29%, signal=79%
GO_TRNA_MODIFICATION	GO_TRNA_MODIFICATION		88	-0.513245	-1.70568	0	0.106788	0.978	11848	tags=83%, list=43%, signal=146%
GO_MATURATION_OF_SSU_RRNA	GO_MATURATION_OF_SSU_RRNA		50	-0.541276	-1.70173	0	0.107433	0.988	11460	tags=90%, list=42%, signal=154%
GO_HOMOPHILIC_CELL_ADHESION_VIA_PLASMA_MEMBRANE_ADHESION_MOLECULES	GO_HOMOPHILIC_CELL_ADHESION_VIA_PLASMA_MEMBRANE_ADHESION_MOLECULES		127	-0.493028	-1.70293	0	0.108358	0.986	3732	tags=30%, list=14%, signal=34%
GO_ENDOPLASMIC_RETICULUM_UNFOLDED_PROTEIN_RESPONSE	GO_ENDOPLASMIC_RETICULUM_UNFOLDED_PROTEIN_RESPONSE		123	-0.495889	-1.68531	0	0.108623	0.996	7595	tags=54%, list=28%, signal=75%
GO_MITOCHONDRIAL_TRANSLATION	GO_MITOCHONDRIAL_TRANSLATION		133	-0.4989	-1.70626	0	0.108795	0.978	11507	tags=77%, list=42%, signal=132%
GO_RESPONSE_TO_CADMIUM_ION	GO_RESPONSE_TO_CADMIUM_ION	Details ...	55	-0.548404	-1.73914	0	0.10881	0.885	3893	tags=33%, list=14%, signal=38%
GO_VENTRAL_SPINAL_CORD_DEVELOPMENT	GO_VENTRAL_SPINAL_CORD_DEVELOPMENT		38	-0.557422	-1.68791	0	0.109456	0.996	5066	tags=39%, list=18%, signal=48%
GO_AMINE_CATABOLIC_PROCESS	GO_AMINE_CATABOLIC_PROCESS		21	-0.626104	-1.67973	0.00462428	0.110564	0.997	3532	tags=43%, list=13%, signal=49%
GO_REGULATION_OF_TRANSLATIONAL_INITIATION	GO_REGULATION_OF_TRANSLATIONAL_INITIATION		74	-0.515319	-1.68878	0	0.11061	0.996	8996	tags=64%, list=33%, signal=94%
GO_MATURATION_OF_LSU_RRNA	GO_MATURATION_OF_LSU_RRNA		28	-0.592572	-1.68534	0.00442968	0.111015	0.996	9990	tags=86%, list=36%, signal=135%
GO_TELOMERASE_RNA_LOCALIZATION	GO_TELOMERASE_RNA_LOCALIZATION	Details ...	19	-0.658147	-1.74496	0.00118343	0.111264	0.863	7881	tags=79%, list=29%, signal=111%
GO_NADH_DEHYDROGENASE_COMPLEX_ASSEMBLY	GO_NADH_DEHYDROGENASE_COMPLEX_ASSEMBLY		65	-0.528847	-1.70656	0	0.111509	0.977	10704	tags=75%, list=39%, signal=123%
GO_MITOCHONDRIAL_RESPIRATORY_CHAIN_COMPLEX_ASSEMBLY	GO_MITOCHONDRIAL_RESPIRATORY_CHAIN_COMPLEX_ASSEMBLY		102	-0.503213	-1.67773	0	0.1116	0.998	10748	tags=73%, list=39%, signal=119%
GO_NCRNA_EXPORT_FROM_NUCLEUS	GO_NCRNA_EXPORT_FROM_NUCLEUS		37	-0.555755	-1.69352	0.00108108	0.111729	0.992	9475	tags=70%, list=35%, signal=107%
GO_EMBRYONIC_CRANIAL_SKELETON_MORPHOGENESIS	GO_EMBRYONIC_CRANIAL_SKELETON_MORPHOGENESIS		43	-0.546106	-1.6802	0.0021097	0.112044	0.997	4984	tags=37%, list=18%, signal=45%
GO_MAINTENANCE_OF_SYNAPSE_STRUCTURE	GO_MAINTENANCE_OF_SYNAPSE_STRUCTURE		16	-0.655679	-1.6888	0.00469484	0.113195	0.996	7166	tags=56%, list=26%, signal=76%
GO_NCRNA_TRANSCRIPTION	GO_NCRNA_TRANSCRIPTION		107	-0.496066	-1.68075	0	0.113564	0.997	9463	tags=64%, list=35%, signal=97%
GO_CELLULAR_DEFENSE_RESPONSE	GO_CELLULAR_DEFENSE_RESPONSE		49	-0.541347	-1.69049	0	0.113878	0.994	3039	tags=27%, list=11%, signal=30%
GO_MITOCHONDRIAL_GENE_EXPRESSION	GO_MITOCHONDRIAL_GENE_EXPRESSION		163	-0.48942	-1.70692	0	0.114074	0.977	11507	tags=75%, list=42%, signal=128%
GO_TRANSLATIONAL_TERMINATION	GO_TRANSLATIONAL_TERMINATION		103	-0.501083	-1.69364	0	0.114333	0.992	11507	tags=75%, list=42%, signal=128%
GO_CELL_JUNCTION_MAINTENANCE	GO_CELL_JUNCTION_MAINTENANCE		31	-0.581522	-1.69465	0.00109409	0.115314	0.992	7283	tags=55%, list=27%, signal=75%
GO_RIBOSOME_BIOGENESIS	GO_RIBOSOME_BIOGENESIS	Details ...	300	-0.493097	-1.74588	0	0.115962	0.86	10919	tags=74%, list=40%, signal=121%
GO_IRE1_MEDIATED_UNFOLDED_PROTEIN_RESPONSE	GO_IRE1_MEDIATED_UNFOLDED_PROTEIN_RESPONSE		67	-0.5249	-1.70724	0	0.117131	0.977	7528	tags=57%, list=27%, signal=78%
GO_MRNA_EXPORT_FROM_NUCLEUS	GO_MRNA_EXPORT_FROM_NUCLEUS		109	-0.481183	-1.62848	0	0.120427	1	11758	tags=75%, list=43%, signal=131%
GO_RIBOSOMAL_SMALL_SUBUNIT_BIOGENESIS	GO_RIBOSOMAL_SMALL_SUBUNIT_BIOGENESIS		72	-0.522871	-1.70737	0.00103306	0.120732	0.976	11545	tags=86%, list=42%, signal=148%
GO_POSITIVE_REGULATION_OF_PROTEIN_LOCALIZATION_TO_NUCLEUS	GO_POSITIVE_REGULATION_OF_PROTEIN_LOCALIZATION_TO_NUCLEUS		77	-0.494965	-1.63059	0	0.120987	1	9103	tags=57%, list=33%, signal=85%
GO_TRANSCRIPTION_BY_RNA_POLYMERASE_III	GO_TRANSCRIPTION_BY_RNA_POLYMERASE_III	Details ...	47	-0.557879	-1.74717	0.00106952	0.121051	0.854	9073	tags=68%, list=33%, signal=102%
GO_VIRAL_GENE_EXPRESSION	GO_VIRAL_GENE_EXPRESSION		193	-0.468158	-1.63108	0	0.121603	1	10970	tags=66%, list=40%, signal=109%
GO_IRON_SULFUR_CLUSTER_ASSEMBLY	GO_IRON_SULFUR_CLUSTER_ASSEMBLY		23	-0.590399	-1.62859	0.00454545	0.121608	1	9680	tags=87%, list=35%, signal=134%
GO_INTRACILIARY_TRANSPORT_INVOLVED_IN_CILIUM_ASSEMBLY	GO_INTRACILIARY_TRANSPORT_INVOLVED_IN_CILIUM_ASSEMBLY		40	-0.538176	-1.63163	0.00647249	0.122318	1	9827	tags=60%, list=36%, signal=93%
GO_NUCLEOBASE_BIOSYNTHETIC_PROCESS	GO_NUCLEOBASE_BIOSYNTHETIC_PROCESS		18	-0.6265	-1.63247	0.00808314	0.122602	1	9491	tags=83%, list=35%, signal=127%
GO_T_HELPER_17_TYPE_IMMUNE_RESPONSE	GO_T_HELPER_17_TYPE_IMMUNE_RESPONSE		30	-0.551312	-1.62435	0.00662983	0.122608	1	7367	tags=47%, list=27%, signal=64%
GO_DNA_REPLICATION_CHECKPOINT	GO_DNA_REPLICATION_CHECKPOINT		17	-0.632876	-1.62513	0.00466744	0.122718	1	5786	tags=65%, list=21%, signal=82%
GO_RIBONUCLEOPROTEIN_COMPLEX_SUBUNIT_ORGANIZATION	GO_RIBONUCLEOPROTEIN_COMPLEX_SUBUNIT_ORGANIZATION		197	-0.468982	-1.62867	0	0.122829	1	8903	tags=58%, list=32%, signal=85%
GO_POSITIVE_REGULATION_OF_CARDIAC_MUSCLE_CELL_PROLIFERATION	GO_POSITIVE_REGULATION_OF_CARDIAC_MUSCLE_CELL_PROLIFERATION		23	-0.584139	-1.63319	0.00793651	0.122868	1	637	tags=22%, list=2%, signal=22%
GO_HISTONE_H4_K5_ACETYLATION	GO_HISTONE_H4_K5_ACETYLATION		16	-0.636096	-1.6256	0.0070922	0.123274	1	7535	tags=75%, list=27%, signal=103%
GO_EOSINOPHIL_MIGRATION	GO_EOSINOPHIL_MIGRATION		16	-0.658549	-1.66934	0.00116414	0.123514	1	4277	tags=44%, list=16%, signal=52%
GO_NEGATIVE_REGULATION_OF_SMOOTHENED_SIGNALING_PATHWAY	GO_NEGATIVE_REGULATION_OF_SMOOTHENED_SIGNALING_PATHWAY		31	-0.553558	-1.63349	0.00327154	0.123958	1	7662	tags=65%, list=28%, signal=89%
GO_MITOCHONDRIAL_TRANSLATIONAL_TERMINATION	GO_MITOCHONDRIAL_TRANSLATIONAL_TERMINATION		87	-0.496488	-1.64018	0	0.124377	1	11507	tags=76%, list=42%, signal=130%
GO_TELOMERE_MAINTENANCE_VIA_TELOMERE_LENGTHENING	GO_TELOMERE_MAINTENANCE_VIA_TELOMERE_LENGTHENING		81	-0.49735	-1.64117	0	0.124535	1	10639	tags=72%, list=39%, signal=117%
GO_CELLULAR_RESPONSE_TO_COPPER_ION	GO_CELLULAR_RESPONSE_TO_COPPER_ION		18	-0.609217	-1.64323	0.00350467	0.124612	1	3893	tags=39%, list=14%, signal=45%
GO_REGULATION_OF_T_HELPER_17_TYPE_IMMUNE_RESPONSE	GO_REGULATION_OF_T_HELPER_17_TYPE_IMMUNE_RESPONSE		21	-0.630733	-1.70739	0.00461361	0.124825	0.976	5203	tags=38%, list=19%, signal=47%
GO_CELLULAR_RESPIRATION	GO_CELLULAR_RESPIRATION		181	-0.465645	-1.63473	0	0.124964	1	7977	tags=51%, list=29%, signal=72%
GO_CYTOPLASMIC_TRANSLATION	GO_CYTOPLASMIC_TRANSLATION		100	-0.493028	-1.64202	0	0.12506	1	8996	tags=60%, list=33%, signal=89%
GO_BONE_GROWTH	GO_BONE_GROWTH		29	-0.565205	-1.63382	0.00328947	0.125075	1	1597	tags=24%, list=6%, signal=26%
GO_POSITIVE_REGULATION_OF_T_CELL_RECEPTOR_SIGNALING_PATHWAY	GO_POSITIVE_REGULATION_OF_T_CELL_RECEPTOR_SIGNALING_PATHWAY		15	-0.640404	-1.62019	0.00486027	0.125202	1	2416	tags=40%, list=9%, signal=44%
GO_REGULATION_OF_T_CELL_RECEPTOR_SIGNALING_PATHWAY	GO_REGULATION_OF_T_CELL_RECEPTOR_SIGNALING_PATHWAY		43	-0.52364	-1.61772	0.0021097	0.125261	1	5031	tags=37%, list=18%, signal=46%
GO_ATP_SYNTHESIS_COUPLED_ELECTRON_TRANSPORT	GO_ATP_SYNTHESIS_COUPLED_ELECTRON_TRANSPORT		94	-0.518985	-1.72213	0	0.125492	0.945	7977	tags=59%, list=29%, signal=82%
GO_REGULATION_OF_CELLULAR_AMINE_METABOLIC_PROCESS	GO_REGULATION_OF_CELLULAR_AMINE_METABOLIC_PROCESS		73	-0.492113	-1.61827	0	0.125731	1	8108	tags=52%, list=30%, signal=74%
GO_EMBRYONIC_SKELETAL_SYSTEM_MORPHOGENESIS	GO_EMBRYONIC_SKELETAL_SYSTEM_MORPHOGENESIS		79	-0.489696	-1.61904	0.00204499	0.125783	1	4984	tags=32%, list=18%, signal=39%
GO_RESPONSE_TO_POTASSIUM_ION	GO_RESPONSE_TO_POTASSIUM_ION		16	-0.660541	-1.71924	0.00348432	0.125807	0.952	5148	tags=38%, list=19%, signal=46%
GO_RIBOSOME_ASSEMBLY	GO_RIBOSOME_ASSEMBLY		62	-0.496537	-1.61653	0.00104058	0.125835	1	8903	tags=63%, list=32%, signal=93%
GO_POSITIVE_REGULATION_OF_NATURAL_KILLER_CELL_MEDIATED_IMMUNITY	GO_POSITIVE_REGULATION_OF_NATURAL_KILLER_CELL_MEDIATED_IMMUNITY		27	-0.57977	-1.63518	0.00111235	0.12584	1	4450	tags=41%, list=16%, signal=49%
GO_SPLICEOSOMAL_SNRNP_ASSEMBLY	GO_SPLICEOSOMAL_SNRNP_ASSEMBLY		38	-0.569838	-1.71168	0.00108696	0.125841	0.969	8590	tags=71%, list=31%, signal=103%
GO_POSITIVE_REGULATION_OF_TRANSCRIPTION_BY_RNA_POLYMERASE_I	GO_POSITIVE_REGULATION_OF_TRANSCRIPTION_BY_RNA_POLYMERASE_I		21	-0.607058	-1.6663	0.00803674	0.126271	1	10471	tags=95%, list=38%, signal=154%
GO_REGULATION_OF_TRANSCRIPTION_BY_RNA_POLYMERASE_I	GO_REGULATION_OF_TRANSCRIPTION_BY_RNA_POLYMERASE_I		31	-0.577541	-1.70893	0.00110375	0.12631	0.974	10471	tags=84%, list=38%, signal=136%
GO_RNA_METHYLATION	GO_RNA_METHYLATION		81	-0.499783	-1.64326	0	0.126339	1	12383	tags=79%, list=45%, signal=144%
GO_COTRANSLATIONAL_PROTEIN_TARGETING_TO_MEMBRANE	GO_COTRANSLATIONAL_PROTEIN_TARGETING_TO_MEMBRANE		100	-0.481869	-1.62112	0	0.126345	1	11902	tags=77%, list=43%, signal=136%
GO_ESTABLISHMENT_OF_PROTEIN_LOCALIZATION_TO_ENDOPLASMIC_RETICULUM	GO_ESTABLISHMENT_OF_PROTEIN_LOCALIZATION_TO_ENDOPLASMIC_RETICULUM		115	-0.480146	-1.64632	0	0.126421	1	10901	tags=70%, list=40%, signal=115%
GO_NUCLEAR_TRANSCRIBED_MRNA_CATABOLIC_PROCESS_NONSENSE_MEDIATED_DECAY	GO_NUCLEAR_TRANSCRIBED_MRNA_CATABOLIC_PROCESS_NONSENSE_MEDIATED_DECAY		120	-0.474289	-1.62022	0	0.126488	1	11646	tags=73%, list=42%, signal=127%
GO_HYPEROSMOTIC_RESPONSE	GO_HYPEROSMOTIC_RESPONSE		24	-0.567639	-1.61378	0.00674916	0.126917	1	7892	tags=54%, list=29%, signal=76%
GO_POSITIVE_REGULATION_OF_NATURAL_KILLER_CELL_MEDIATED_CYTOTOXICITY	GO_POSITIVE_REGULATION_OF_NATURAL_KILLER_CELL_MEDIATED_CYTOTOXICITY		23	-0.617692	-1.71351	0.0011325	0.127251	0.965	4450	tags=43%, list=16%, signal=52%
GO_MITOCHONDRIAL_RNA_METABOLIC_PROCESS	GO_MITOCHONDRIAL_RNA_METABOLIC_PROCESS		46	-0.525253	-1.6353	0.00106496	0.127257	1	7898	tags=63%, list=29%, signal=88%
GO_PROTEIN_FOLDING	GO_PROTEIN_FOLDING	Details ...	209	-0.491754	-1.72396	0	0.127277	0.942	8410	tags=55%, list=31%, signal=78%
GO_NCRNA_METABOLIC_PROCESS	GO_NCRNA_METABOLIC_PROCESS	Details ...	465	-0.487302	-1.76684	0	0.127467	0.748	11000	tags=71%, list=40%, signal=116%
GO_REGULATION_OF_CELLULAR_AMINO_ACID_METABOLIC_PROCESS	GO_REGULATION_OF_CELLULAR_AMINO_ACID_METABOLIC_PROCESS		59	-0.512767	-1.63603	0	0.127738	1	6656	tags=49%, list=24%, signal=65%
GO_RRNA_METABOLIC_PROCESS	GO_RRNA_METABOLIC_PROCESS	Details ...	232	-0.495316	-1.74771	0	0.127837	0.852	10986	tags=73%, list=40%, signal=121%
GO_RESPONSE_TO_TOPOLOGICALLY_INCORRECT_PROTEIN	GO_RESPONSE_TO_TOPOLOGICALLY_INCORRECT_PROTEIN		197	-0.459037	-1.61387	0	0.128052	1	7595	tags=49%, list=28%, signal=68%
GO_RNA_MODIFICATION	GO_RNA_MODIFICATION		162	-0.476323	-1.64643	0	0.128096	1	8995	tags=62%, list=33%, signal=91%
GO_2_OXOGLUTARATE_METABOLIC_PROCESS	GO_2_OXOGLUTARATE_METABOLIC_PROCESS		15	-0.644036	-1.64329	0.00935672	0.128143	1	6668	tags=67%, list=24%, signal=88%
GO_CELL_FATE_SPECIFICATION	GO_CELL_FATE_SPECIFICATION		74	-0.507101	-1.65946	0	0.128867	1	4899	tags=30%, list=18%, signal=36%
GO_ATP_METABOLIC_PROCESS	GO_ATP_METABOLIC_PROCESS		292	-0.451437	-1.61404	0	0.129048	1	8507	tags=50%, list=31%, signal=72%
GO_TRANSCRIPTION_BY_RNA_POLYMERASE_I	GO_TRANSCRIPTION_BY_RNA_POLYMERASE_I		63	-0.513871	-1.63608	0.00104384	0.129378	1	10471	tags=73%, list=38%, signal=118%
GO_RIBONUCLEOPROTEIN_COMPLEX_BIOGENESIS	GO_RIBONUCLEOPROTEIN_COMPLEX_BIOGENESIS		433	-0.478018	-1.71482	0	0.129423	0.963	9990	tags=65%, list=36%, signal=101%
GO_RESPIRATORY_ELECTRON_TRANSPORT_CHAIN	GO_RESPIRATORY_ELECTRON_TRANSPORT_CHAIN		112	-0.484216	-1.64364	0	0.129427	1	7977	tags=54%, list=29%, signal=77%
GO_POSITIVE_REGULATION_OF_TELOMERASE_RNA_LOCALIZATION_TO_CAJAL_BODY	GO_POSITIVE_REGULATION_OF_TELOMERASE_RNA_LOCALIZATION_TO_CAJAL_BODY		15	-0.66746	-1.66039	0.00484261	0.129439	1	7881	tags=87%, list=29%, signal=122%
GO_CELL_DIFFERENTIATION_IN_SPINAL_CORD	GO_CELL_DIFFERENTIATION_IN_SPINAL_CORD		43	-0.538171	-1.64659	0	0.129806	1	4983	tags=35%, list=18%, signal=43%
GO_CRISTAE_FORMATION	GO_CRISTAE_FORMATION		35	-0.559013	-1.6612	0.00217155	0.130502	1	6968	tags=60%, list=25%, signal=80%
GO_NEURON_FATE_SPECIFICATION	GO_NEURON_FATE_SPECIFICATION		19	-0.609784	-1.6073	0.0103926	0.130652	1	4312	tags=32%, list=16%, signal=37%
GO_POSITIVE_REGULATION_OF_ANTIGEN_RECEPTOR_MEDIATED_SIGNALING_PATHWAY	GO_POSITIVE_REGULATION_OF_ANTIGEN_RECEPTOR_MEDIATED_SIGNALING_PATHWAY		23	-0.593173	-1.64723	0.00339751	0.130695	1	2416	tags=30%, list=9%, signal=33%
GO_AMINO_ACID_ACTIVATION	GO_AMINO_ACID_ACTIVATION	Details ...	47	-0.578552	-1.77067	0.0010661	0.131075	0.725	7462	tags=68%, list=27%, signal=93%
GO_MAMMARY_GLAND_EPITHELIAL_CELL_DIFFERENTIATION	GO_MAMMARY_GLAND_EPITHELIAL_CELL_DIFFERENTIATION		16	-0.635614	-1.61055	0.00715137	0.131091	1	2688	tags=25%, list=10%, signal=28%
GO_POSITIVE_REGULATION_OF_CALCIUM_MEDIATED_SIGNALING	GO_POSITIVE_REGULATION_OF_CALCIUM_MEDIATED_SIGNALING		37	-0.535513	-1.60766	0.00325733	0.131308	1	8656	tags=57%, list=32%, signal=83%
GO_NLS_BEARING_PROTEIN_IMPORT_INTO_NUCLEUS	GO_NLS_BEARING_PROTEIN_IMPORT_INTO_NUCLEUS		20	-0.606888	-1.60538	0.0045819	0.131441	1	3845	tags=45%, list=14%, signal=52%
GO_AEROBIC_RESPIRATION	GO_AEROBIC_RESPIRATION		84	-0.482781	-1.60829	0	0.131473	1	9441	tags=61%, list=34%, signal=92%
GO_TRNA_PROCESSING	GO_TRNA_PROCESSING	Details ...	127	-0.516847	-1.77667	0	0.131552	0.683	8995	tags=65%, list=33%, signal=97%
GO_ER_NUCLEUS_SIGNALING_PATHWAY	GO_ER_NUCLEUS_SIGNALING_PATHWAY		51	-0.51071	-1.60887	0.00320171	0.131766	1	7494	tags=51%, list=27%, signal=70%
GO_MATURATION_OF_SSU_RRNA_FROM_TRICISTRONIC_RRNA_TRANSCRIPT_SSU_RRNA_5_8S_RRNA_LSU_RRNA	GO_MATURATION_OF_SSU_RRNA_FROM_TRICISTRONIC_RRNA_TRANSCRIPT_SSU_RRNA_5_8S_RRNA_LSU_RRNA		37	-0.531879	-1.60212	0.00537057	0.132021	1	11460	tags=89%, list=42%, signal=153%
GO_RRNA_TRANSCRIPTION	GO_RRNA_TRANSCRIPTION	Details ...	33	-0.587318	-1.74986	0.0010929	0.13204	0.85	7387	tags=67%, list=27%, signal=91%
GO_TRANSCRIPTION_PREINITIATION_COMPLEX_ASSEMBLY	GO_TRANSCRIPTION_PREINITIATION_COMPLEX_ASSEMBLY		36	-0.556787	-1.65251	0.00323276	0.13215	1	9073	tags=69%, list=33%, signal=104%
GO_INTRACILIARY_TRANSPORT	GO_INTRACILIARY_TRANSPORT		53	-0.508609	-1.6093	0.00317125	0.132181	1	9827	tags=55%, list=36%, signal=85%
GO_RNA_LOCALIZATION	GO_RNA_LOCALIZATION		225	-0.466887	-1.6511	0	0.132246	1	11209	tags=69%, list=41%, signal=116%
GO_RNA_EXPORT_FROM_NUCLEUS	GO_RNA_EXPORT_FROM_NUCLEUS		136	-0.478152	-1.64755	0	0.132262	1	11758	tags=76%, list=43%, signal=132%
GO_CYTOPLASMIC_TRANSLATIONAL_INITIATION	GO_CYTOPLASMIC_TRANSLATIONAL_INITIATION		35	-0.541635	-1.60267	0.00547046	0.13237	1	8996	tags=74%, list=33%, signal=110%
GO_TRANSLATIONAL_ELONGATION	GO_TRANSLATIONAL_ELONGATION		129	-0.482213	-1.66151	0	0.132448	1	11507	tags=73%, list=42%, signal=125%
GO_SPINAL_CORD_MOTOR_NEURON_DIFFERENTIATION	GO_SPINAL_CORD_MOTOR_NEURON_DIFFERENTIATION		28	-0.560902	-1.60544	0.00551268	0.132497	1	4983	tags=43%, list=18%, signal=52%
GO_NUCLEAR_TRANSCRIBED_MRNA_CATABOLIC_PROCESS	GO_NUCLEAR_TRANSCRIBED_MRNA_CATABOLIC_PROCESS		204	-0.458255	-1.60109	0	0.132694	1	11646	tags=70%, list=42%, signal=120%
GO_FORMATION_OF_CYTOPLASMIC_TRANSLATION_INITIATION_COMPLEX	GO_FORMATION_OF_CYTOPLASMIC_TRANSLATION_INITIATION_COMPLEX		16	-0.629495	-1.60292	0.00468933	0.133155	1	7960	tags=88%, list=29%, signal=123%
GO_CD4_POSITIVE_OR_CD8_POSITIVE_ALPHA_BETA_T_CELL_LINEAGE_COMMITMENT	GO_CD4_POSITIVE_OR_CD8_POSITIVE_ALPHA_BETA_T_CELL_LINEAGE_COMMITMENT		22	-0.584058	-1.59995	0.00908059	0.133398	1	953	tags=27%, list=3%, signal=28%
GO_REGULATION_OF_HISTONE_H3_K4_METHYLATION	GO_REGULATION_OF_HISTONE_H3_K4_METHYLATION		27	-0.567664	-1.64805	0.00226501	0.13354	1	6573	tags=56%, list=24%, signal=73%
GO_TRNA_TRANSPORT	GO_TRNA_TRANSPORT		36	-0.536395	-1.6032	0.00326797	0.133873	1	7882	tags=58%, list=29%, signal=82%
GO_INNER_MITOCHONDRIAL_MEMBRANE_ORGANIZATION	GO_INNER_MITOCHONDRIAL_MEMBRANE_ORGANIZATION		51	-0.519222	-1.65255	0	0.134321	1	11794	tags=82%, list=43%, signal=144%
GO_CELLULAR_RESPONSE_TO_TOPOLOGICALLY_INCORRECT_PROTEIN	GO_CELLULAR_RESPONSE_TO_TOPOLOGICALLY_INCORRECT_PROTEIN		161	-0.479289	-1.65497	0	0.134441	1	7595	tags=52%, list=28%, signal=71%
GO_ESTABLISHMENT_OF_PROTEIN_LOCALIZATION_TO_POSTSYNAPTIC_MEMBRANE	GO_ESTABLISHMENT_OF_PROTEIN_LOCALIZATION_TO_POSTSYNAPTIC_MEMBRANE		17	-0.63242	-1.64825	0.00347222	0.135301	1	3559	tags=41%, list=13%, signal=47%
GO_DORSAL_VENTRAL_NEURAL_TUBE_PATTERNING	GO_DORSAL_VENTRAL_NEURAL_TUBE_PATTERNING		22	-0.581956	-1.59733	0.00797267	0.135487	1	4206	tags=36%, list=15%, signal=43%
GO_TRANSLATIONAL_INITIATION	GO_TRANSLATIONAL_INITIATION		187	-0.472412	-1.65299	0	0.135797	1	10316	tags=67%, list=38%, signal=106%
GO_RESPONSE_TO_COLD	GO_RESPONSE_TO_COLD		45	-0.515824	-1.59777	0.005291	0.135896	1	3265	tags=31%, list=12%, signal=35%
GO_PROTEIN_LOCALIZATION_TO_ENDOPLASMIC_RETICULUM	GO_PROTEIN_LOCALIZATION_TO_ENDOPLASMIC_RETICULUM		142	-0.460823	-1.59619	0.00100604	0.136066	1	11646	tags=70%, list=42%, signal=122%
GO_MITOCHONDRIAL_ELECTRON_TRANSPORT_NADH_TO_UBIQUINONE	GO_MITOCHONDRIAL_ELECTRON_TRANSPORT_NADH_TO_UBIQUINONE	Details ...	54	-0.571	-1.78994	0	0.137536	0.608	7977	tags=67%, list=29%, signal=94%
GO_REGULATION_OF_ANION_TRANSMEMBRANE_TRANSPORT	GO_REGULATION_OF_ANION_TRANSMEMBRANE_TRANSPORT	Details ...	30	-0.608283	-1.75152	0.00113379	0.138917	0.841	6277	tags=47%, list=23%, signal=60%
GO_RNA_SPLICING	GO_RNA_SPLICING		430	-0.442872	-1.59085	0	0.139544	1	11793	tags=68%, list=43%, signal=117%
GO_PROTEIN_INSERTION_INTO_MEMBRANE	GO_PROTEIN_INSERTION_INTO_MEMBRANE		61	-0.496932	-1.59144	0.00313152	0.139762	1	9071	tags=61%, list=33%, signal=90%
GO_CELLULAR_AMINO_ACID_METABOLIC_PROCESS	GO_CELLULAR_AMINO_ACID_METABOLIC_PROCESS		320	-0.44567	-1.59183	0	0.140287	1	7502	tags=46%, list=27%, signal=62%
GO_NEGATIVE_REGULATION_OF_T_CELL_DIFFERENTIATION	GO_NEGATIVE_REGULATION_OF_T_CELL_DIFFERENTIATION		43	-0.522035	-1.59283	0.00427808	0.140937	1	5203	tags=33%, list=19%, signal=40%
GO_TRNA_METABOLIC_PROCESS	GO_TRNA_METABOLIC_PROCESS	Details ...	180	-0.51127	-1.77971	0	0.141146	0.66	8995	tags=65%, list=33%, signal=96%
GO_RNA_SPLICING_VIA_TRANSESTERIFICATION_REACTIONS	GO_RNA_SPLICING_VIA_TRANSESTERIFICATION_REACTIONS		341	-0.44427	-1.58923	0	0.141175	1	11102	tags=64%, list=41%, signal=106%
GO_REGULATION_OF_MITOCHONDRIAL_OUTER_MEMBRANE_PERMEABILIZATION_INVOLVED_IN_APOPTOTIC_SIGNALING_PATHWAY	GO_REGULATION_OF_MITOCHONDRIAL_OUTER_MEMBRANE_PERMEABILIZATION_INVOLVED_IN_APOPTOTIC_SIGNALING_PATHWAY		45	-0.510112	-1.59188	0.00322234	0.141346	1	8006	tags=53%, list=29%, signal=75%
GO_CELLULAR_RESPONSE_TO_CADMIUM_ION	GO_CELLULAR_RESPONSE_TO_CADMIUM_ION		29	-0.548254	-1.58724	0.0144766	0.142512	1	5148	tags=34%, list=19%, signal=42%
GO_PROTEIN_TRANSMEMBRANE_IMPORT_INTO_INTRACELLULAR_ORGANELLE	GO_PROTEIN_TRANSMEMBRANE_IMPORT_INTO_INTRACELLULAR_ORGANELLE		35	-0.538866	-1.58735	0.00218103	0.143427	1	11408	tags=86%, list=42%, signal=147%
GO_REGULATION_OF_CELLULAR_RESPONSE_TO_HEAT	GO_REGULATION_OF_CELLULAR_RESPONSE_TO_HEAT		76	-0.477738	-1.58067	0	0.144139	1	10170	tags=61%, list=37%, signal=96%
GO_RESPONSE_TO_ZINC_ION	GO_RESPONSE_TO_ZINC_ION		40	-0.526315	-1.58235	0.00212766	0.144339	1	5641	tags=40%, list=21%, signal=50%
GO_REGULATION_OF_PROTEIN_AUTOPHOSPHORYLATION	GO_REGULATION_OF_PROTEIN_AUTOPHOSPHORYLATION		46	-0.518058	-1.58252	0.00318134	0.145035	1	7229	tags=48%, list=26%, signal=65%
GO_RRNA_MODIFICATION	GO_RRNA_MODIFICATION		37	-0.530953	-1.585	0.00646552	0.14504	1	8805	tags=62%, list=32%, signal=91%
GO_TRICARBOXYLIC_ACID_CYCLE	GO_TRICARBOXYLIC_ACID_CYCLE		33	-0.529977	-1.5807	0.00548847	0.145139	1	5888	tags=58%, list=21%, signal=73%
GO_REGULATION_OF_MITOCHONDRIAL_GENE_EXPRESSION	GO_REGULATION_OF_MITOCHONDRIAL_GENE_EXPRESSION		30	-0.547124	-1.58375	0.0110497	0.145235	1	6236	tags=57%, list=23%, signal=73%
GO_CELLULAR_COMPONENT_MAINTENANCE	GO_CELLULAR_COMPONENT_MAINTENANCE		56	-0.498219	-1.58297	0	0.145434	1	7283	tags=46%, list=27%, signal=63%
GO_REGULATION_OF_CD4_POSITIVE_ALPHA_BETA_T_CELL_ACTIVATION	GO_REGULATION_OF_CD4_POSITIVE_ALPHA_BETA_T_CELL_ACTIVATION		61	-0.493083	-1.58405	0.00417101	0.145728	1	5203	tags=34%, list=19%, signal=42%
GO_RNA_DEPENDENT_DNA_BIOSYNTHETIC_PROCESS	GO_RNA_DEPENDENT_DNA_BIOSYNTHETIC_PROCESS		71	-0.485	-1.58076	0.00102459	0.146087	1	10639	tags=70%, list=39%, signal=115%
GO_REGULATION_OF_ALPHA_BETA_T_CELL_ACTIVATION	GO_REGULATION_OF_ALPHA_BETA_T_CELL_ACTIVATION		95	-0.47142	-1.5788	0	0.146455	1	5203	tags=34%, list=19%, signal=41%
GO_RESPONSE_TO_COPPER_ION	GO_RESPONSE_TO_COPPER_ION	Details ...	33	-0.600127	-1.80461	0	0.148947	0.517	7502	tags=55%, list=27%, signal=75%
GO_MITOCHONDRIAL_TRANSMEMBRANE_TRANSPORT	GO_MITOCHONDRIAL_TRANSMEMBRANE_TRANSPORT		100	-0.470008	-1.57657	0	0.149102	1	11662	tags=73%, list=43%, signal=127%
GO_NCRNA_PROCESSING	GO_NCRNA_PROCESSING	Details ...	378	-0.489344	-1.75217	0	0.149225	0.838	11000	tags=72%, list=40%, signal=119%
GO_EMBRYONIC_DIGESTIVE_TRACT_DEVELOPMENT	GO_EMBRYONIC_DIGESTIVE_TRACT_DEVELOPMENT	Details ...	25	-0.636547	-1.79387	0.00112486	0.149637	0.584	1671	tags=24%, list=6%, signal=26%
GO_NEGATIVE_REGULATION_OF_RNA_SPLICING	GO_NEGATIVE_REGULATION_OF_RNA_SPLICING		26	-0.545608	-1.57151	0.00895857	0.150918	1	11756	tags=88%, list=43%, signal=155%
GO_NEGATIVE_REGULATION_OF_LYMPHOCYTE_DIFFERENTIATION	GO_NEGATIVE_REGULATION_OF_LYMPHOCYTE_DIFFERENTIATION		50	-0.50321	-1.57414	0.00529661	0.151246	1	1544	tags=22%, list=6%, signal=23%
GO_ACTIVATION_OF_ADENYLATE_CYCLASE_ACTIVITY	GO_ACTIVATION_OF_ADENYLATE_CYCLASE_ACTIVITY		30	-0.543613	-1.57076	0.00984683	0.151327	1	7428	tags=43%, list=27%, signal=59%
GO_PROTEIN_K63_LINKED_DEUBIQUITINATION	GO_PROTEIN_K63_LINKED_DEUBIQUITINATION		35	-0.52761	-1.57465	0.00867679	0.151392	1	12058	tags=83%, list=44%, signal=148%
GO_ACETYL_COA_METABOLIC_PROCESS	GO_ACETYL_COA_METABOLIC_PROCESS		36	-0.52525	-1.57181	0.00892857	0.151406	1	8621	tags=58%, list=31%, signal=85%
GO_MITOCHONDRIAL_MEMBRANE_ORGANIZATION	GO_MITOCHONDRIAL_MEMBRANE_ORGANIZATION		135	-0.45631	-1.57315	0	0.152089	1	8297	tags=48%, list=30%, signal=69%
GO_CLEAVAGE_INVOLVED_IN_RRNA_PROCESSING	GO_CLEAVAGE_INVOLVED_IN_RRNA_PROCESSING		28	-0.552019	-1.57187	0.00875273	0.152331	1	8841	tags=79%, list=32%, signal=116%
GO_SEROTONIN_RECEPTOR_SIGNALING_PATHWAY	GO_SEROTONIN_RECEPTOR_SIGNALING_PATHWAY		21	-0.576364	-1.5719	0.0149425	0.153332	1	3633	tags=29%, list=13%, signal=33%
GO_POSITIVE_REGULATION_OF_LYASE_ACTIVITY	GO_POSITIVE_REGULATION_OF_LYASE_ACTIVITY		17	-0.616526	-1.569	0.00822562	0.153431	1	7502	tags=71%, list=27%, signal=97%
GO_MATURATION_OF_5_8S_RRNA	GO_MATURATION_OF_5_8S_RRNA		36	-0.516215	-1.56836	0.00865801	0.15362	1	9759	tags=75%, list=36%, signal=116%
GO_ALPHA_AMINO_ACID_BIOSYNTHETIC_PROCESS	GO_ALPHA_AMINO_ACID_BIOSYNTHETIC_PROCESS		64	-0.484439	-1.56482	0.00311203	0.158654	1	5545	tags=44%, list=20%, signal=55%
GO_TONGUE_DEVELOPMENT	GO_TONGUE_DEVELOPMENT		19	-0.585052	-1.5649	0.00808314	0.159549	1	107	tags=16%, list=0%, signal=16%
GO_REGULATION_OF_TELOMERE_MAINTENANCE_VIA_TELOMERE_LENGTHENING	GO_REGULATION_OF_TELOMERE_MAINTENANCE_VIA_TELOMERE_LENGTHENING		61	-0.486735	-1.56088	0.00210748	0.165153	1	10639	tags=72%, list=39%, signal=118%
GO_PLACENTA_BLOOD_VESSEL_DEVELOPMENT	GO_PLACENTA_BLOOD_VESSEL_DEVELOPMENT		31	-0.53126	-1.55966	0.00886918	0.165467	1	6145	tags=48%, list=22%, signal=62%
GO_RELEASE_OF_SEQUESTERED_CALCIUM_ION_INTO_CYTOSOL_BY_ENDOPLASMIC_RETICULUM	GO_RELEASE_OF_SEQUESTERED_CALCIUM_ION_INTO_CYTOSOL_BY_ENDOPLASMIC_RETICULUM		29	-0.536746	-1.55967	0.0188679	0.166502	1	4753	tags=38%, list=17%, signal=46%
GO_POSITIVE_REGULATION_OF_B_CELL_PROLIFERATION	GO_POSITIVE_REGULATION_OF_B_CELL_PROLIFERATION		41	-0.512449	-1.55793	0.0117271	0.166779	1	1887	tags=22%, list=7%, signal=24%
GO_NUCLEOSIDE_MONOPHOSPHATE_BIOSYNTHETIC_PROCESS	GO_NUCLEOSIDE_MONOPHOSPHATE_BIOSYNTHETIC_PROCESS		42	-0.508973	-1.55571	0.00862069	0.167029	1	9491	tags=64%, list=35%, signal=98%
GO_BENZENE_CONTAINING_COMPOUND_METABOLIC_PROCESS	GO_BENZENE_CONTAINING_COMPOUND_METABOLIC_PROCESS		22	-0.569912	-1.55828	0.0216648	0.167226	1	7209	tags=45%, list=26%, signal=62%
GO_POSITIVE_REGULATION_OF_ALPHA_BETA_T_CELL_ACTIVATION	GO_POSITIVE_REGULATION_OF_ALPHA_BETA_T_CELL_ACTIVATION		62	-0.484926	-1.55588	0.00104603	0.167735	1	9875	tags=58%, list=36%, signal=91%
GO_T_CELL_LINEAGE_COMMITMENT	GO_T_CELL_LINEAGE_COMMITMENT		28	-0.546915	-1.55606	0.0124434	0.168443	1	2274	tags=29%, list=8%, signal=31%
GO_POSITIVE_REGULATION_OF_INTRACELLULAR_TRANSPORT	GO_POSITIVE_REGULATION_OF_INTRACELLULAR_TRANSPORT		213	-0.441025	-1.55657	0	0.168514	1	9159	tags=49%, list=33%, signal=73%
GO_NEGATIVE_REGULATION_OF_ALPHA_BETA_T_CELL_DIFFERENTIATION	GO_NEGATIVE_REGULATION_OF_ALPHA_BETA_T_CELL_DIFFERENTIATION		25	-0.555251	-1.55232	0.0101124	0.168601	1	2557	tags=24%, list=9%, signal=26%
GO_PSEUDOURIDINE_SYNTHESIS	GO_PSEUDOURIDINE_SYNTHESIS		18	-0.585308	-1.55338	0.0208333	0.168622	1	6761	tags=61%, list=25%, signal=81%
GO_THYMOCYTE_APOPTOTIC_PROCESS	GO_THYMOCYTE_APOPTOTIC_PROCESS		17	-0.593308	-1.55069	0.0162791	0.168834	1	5221	tags=47%, list=19%, signal=58%
GO_REGULATION_OF_SMOOTHENED_SIGNALING_PATHWAY	GO_REGULATION_OF_SMOOTHENED_SIGNALING_PATHWAY		78	-0.469	-1.55267	0.00308008	0.168955	1	9294	tags=58%, list=34%, signal=87%
GO_MRNA_TRANSPORT	GO_MRNA_TRANSPORT		144	-0.447121	-1.55165	0	0.169016	1	11758	tags=69%, list=43%, signal=121%
GO_ESTABLISHMENT_OF_RNA_LOCALIZATION	GO_ESTABLISHMENT_OF_RNA_LOCALIZATION		192	-0.447392	-1.55398	0	0.16962	1	11758	tags=69%, list=43%, signal=120%
GO_PROTEIN_TRANSPORT_ALONG_MICROTUBULE	GO_PROTEIN_TRANSPORT_ALONG_MICROTUBULE		68	-0.48482	-1.55339	0	0.169625	1	9418	tags=53%, list=34%, signal=80%
GO_THIOESTER_METABOLIC_PROCESS	GO_THIOESTER_METABOLIC_PROCESS		98	-0.453302	-1.54922	0	0.169753	1	6975	tags=41%, list=25%, signal=55%
GO_REGULATION_OF_NEURAL_PRECURSOR_CELL_PROLIFERATION	GO_REGULATION_OF_NEURAL_PRECURSOR_CELL_PROLIFERATION		76	-0.476969	-1.55073	0.00103199	0.16979	1	5185	tags=34%, list=19%, signal=42%
GO_PROTEIN_MATURATION_BY_IRON_SULFUR_CLUSTER_TRANSFER	GO_PROTEIN_MATURATION_BY_IRON_SULFUR_CLUSTER_TRANSFER		15	-0.619373	-1.54947	0.0180723	0.170253	1	6482	tags=73%, list=24%, signal=96%
GO_CELLULAR_AMINO_ACID_BIOSYNTHETIC_PROCESS	GO_CELLULAR_AMINO_ACID_BIOSYNTHETIC_PROCESS		80	-0.468615	-1.54552	0.00204708	0.170958	1	5545	tags=40%, list=20%, signal=50%
GO_CORPUS_CALLOSUM_DEVELOPMENT	GO_CORPUS_CALLOSUM_DEVELOPMENT		19	-0.571845	-1.54688	0.0188679	0.171272	1	9085	tags=68%, list=33%, signal=102%
GO_DICARBOXYLIC_ACID_METABOLIC_PROCESS	GO_DICARBOXYLIC_ACID_METABOLIC_PROCESS		89	-0.463244	-1.5473	0.00102145	0.171442	1	8387	tags=53%, list=31%, signal=76%
GO_ESTABLISHMENT_OF_PROTEIN_LOCALIZATION_TO_MEMBRANE	GO_ESTABLISHMENT_OF_PROTEIN_LOCALIZATION_TO_MEMBRANE		324	-0.432597	-1.54779	0	0.17149	1	10316	tags=56%, list=38%, signal=88%
GO_RNA_POLYMERASE_II_PREINITIATION_COMPLEX_ASSEMBLY	GO_RNA_POLYMERASE_II_PREINITIATION_COMPLEX_ASSEMBLY		25	-0.551481	-1.5457	0.0144928	0.171512	1	9073	tags=68%, list=33%, signal=102%
GO_VIRAL_TRANSLATION	GO_VIRAL_TRANSLATION		15	-0.614382	-1.5459	0.0181818	0.172089	1	7392	tags=67%, list=27%, signal=91%
GO_TRNA_METHYLATION	GO_TRNA_METHYLATION		40	-0.510921	-1.54112	0.00539374	0.177929	1	12383	tags=85%, list=45%, signal=155%
GO_NUCLEOBASE_CONTAINING_COMPOUND_TRANSPORT	GO_NUCLEOBASE_CONTAINING_COMPOUND_TRANSPORT		245	-0.43612	-1.54144	0	0.178286	1	11765	tags=68%, list=43%, signal=118%
GO_REGULATION_OF_LYMPHOCYTE_CHEMOTAXIS	GO_REGULATION_OF_LYMPHOCYTE_CHEMOTAXIS		23	-0.554772	-1.53893	0.018648	0.178651	1	4552	tags=43%, list=17%, signal=52%
GO_NEGATIVE_REGULATION_OF_TELOMERE_MAINTENANCE_VIA_TELOMERE_LENGTHENING	GO_NEGATIVE_REGULATION_OF_TELOMERE_MAINTENANCE_VIA_TELOMERE_LENGTHENING		27	-0.543033	-1.53915	0.013363	0.179145	1	10468	tags=74%, list=38%, signal=120%
GO_MATURATION_OF_LSU_RRNA_FROM_TRICISTRONIC_RRNA_TRANSCRIPT_SSU_RRNA_5_8S_RRNA_LSU_RRNA	GO_MATURATION_OF_LSU_RRNA_FROM_TRICISTRONIC_RRNA_TRANSCRIPT_SSU_RRNA_5_8S_RRNA_LSU_RRNA		15	-0.602834	-1.54	0.0119474	0.179174	1	9990	tags=93%, list=36%, signal=147%
GO_RIBONUCLEOSIDE_MONOPHOSPHATE_BIOSYNTHETIC_PROCESS	GO_RIBONUCLEOSIDE_MONOPHOSPHATE_BIOSYNTHETIC_PROCESS		33	-0.518764	-1.53951	0.0164294	0.179289	1	9491	tags=67%, list=35%, signal=102%
GO_SNRNA_TRANSCRIPTION	GO_SNRNA_TRANSCRIPTION		73	-0.468625	-1.53379	0.00610998	0.179583	1	9426	tags=60%, list=34%, signal=92%
GO_ANAPHASE_PROMOTING_COMPLEX_DEPENDENT_CATABOLIC_PROCESS	GO_ANAPHASE_PROMOTING_COMPLEX_DEPENDENT_CATABOLIC_PROCESS		82	-0.460481	-1.5345	0.00407332	0.179833	1	6656	tags=45%, list=24%, signal=59%
GO_VESICLE_MEDIATED_TRANSPORT_TO_THE_PLASMA_MEMBRANE	GO_VESICLE_MEDIATED_TRANSPORT_TO_THE_PLASMA_MEMBRANE		91	-0.456774	-1.53311	0.00203459	0.17984	1	10185	tags=55%, list=37%, signal=87%
GO_REGULATION_OF_INTEGRIN_MEDIATED_SIGNALING_PATHWAY	GO_REGULATION_OF_INTEGRIN_MEDIATED_SIGNALING_PATHWAY		15	-0.592919	-1.53406	0.025974	0.179922	1	2399	tags=27%, list=9%, signal=29%
GO_NEGATIVE_REGULATION_OF_TOR_SIGNALING	GO_NEGATIVE_REGULATION_OF_TOR_SIGNALING		42	-0.499223	-1.53466	0.0128342	0.180457	1	7786	tags=45%, list=28%, signal=63%
GO_NUCLEOSIDE_BISPHOSPHATE_METABOLIC_PROCESS	GO_NUCLEOSIDE_BISPHOSPHATE_METABOLIC_PROCESS		129	-0.44794	-1.5296	0	0.180496	1	6975	tags=43%, list=25%, signal=57%
GO_HEAT_GENERATION	GO_HEAT_GENERATION		16	-0.595776	-1.53693	0.0117925	0.180525	1	6221	tags=50%, list=23%, signal=65%
GO_PROTEIN_N_LINKED_GLYCOSYLATION	GO_PROTEIN_N_LINKED_GLYCOSYLATION		71	-0.467315	-1.53542	0.0050813	0.180591	1	10833	tags=65%, list=40%, signal=107%
GO_POSITIVE_REGULATION_OF_CELLULAR_RESPONSE_TO_TRANSFORMING_GROWTH_FACTOR_BETA_STIMULUS	GO_POSITIVE_REGULATION_OF_CELLULAR_RESPONSE_TO_TRANSFORMING_GROWTH_FACTOR_BETA_STIMULUS		27	-0.534117	-1.52988	0.0155902	0.180883	1	7453	tags=44%, list=27%, signal=61%
GO_AMINO_ACID_BETAINE_METABOLIC_PROCESS	GO_AMINO_ACID_BETAINE_METABOLIC_PROCESS		16	-0.601006	-1.53482	0.0235571	0.181055	1	4977	tags=56%, list=18%, signal=69%
GO_CELL_CELL_ADHESION_MEDIATED_BY_INTEGRIN	GO_CELL_CELL_ADHESION_MEDIATED_BY_INTEGRIN		16	-0.601638	-1.53701	0.0194731	0.181334	1	6575	tags=56%, list=24%, signal=74%
GO_POSITIVE_REGULATION_OF_STEM_CELL_DIFFERENTIATION	GO_POSITIVE_REGULATION_OF_STEM_CELL_DIFFERENTIATION		16	-0.591427	-1.53136	0.0229469	0.181486	1	6454	tags=38%, list=24%, signal=49%
GO_NUCLEAR_TRANSCRIBED_MRNA_CATABOLIC_PROCESS_EXONUCLEOLYTIC	GO_NUCLEAR_TRANSCRIBED_MRNA_CATABOLIC_PROCESS_EXONUCLEOLYTIC		34	-0.520019	-1.53544	0.00323625	0.18154	1	10112	tags=71%, list=37%, signal=112%
GO_DE_NOVO_PROTEIN_FOLDING	GO_DE_NOVO_PROTEIN_FOLDING		37	-0.510527	-1.52995	0.0151679	0.181648	1	8571	tags=57%, list=31%, signal=82%
GO_ENERGY_DERIVATION_BY_OXIDATION_OF_ORGANIC_COMPOUNDS	GO_ENERGY_DERIVATION_BY_OXIDATION_OF_ORGANIC_COMPOUNDS		263	-0.432149	-1.53152	0	0.182113	1	8417	tags=48%, list=31%, signal=68%
GO_SYMPATHETIC_NERVOUS_SYSTEM_DEVELOPMENT	GO_SYMPATHETIC_NERVOUS_SYSTEM_DEVELOPMENT		16	-0.590405	-1.53564	0.0242718	0.182121	1	570	tags=19%, list=2%, signal=19%
GO_S_ADENOSYLMETHIONINE_METABOLIC_PROCESS	GO_S_ADENOSYLMETHIONINE_METABOLIC_PROCESS		16	-0.592714	-1.53054	0.0135135	0.182336	1	9092	tags=75%, list=33%, signal=112%
GO_MITOCHONDRIAL_TRANSPORT	GO_MITOCHONDRIAL_TRANSPORT		260	-0.430877	-1.52997	0	0.182539	1	9116	tags=51%, list=33%, signal=76%
GO_PROTEIN_TARGETING_TO_MEMBRANE	GO_PROTEIN_TARGETING_TO_MEMBRANE		195	-0.437803	-1.52599	0	0.182563	1	11902	tags=65%, list=43%, signal=114%
GO_PROTEIN_TARGETING	GO_PROTEIN_TARGETING		424	-0.423764	-1.52507	0	0.182568	1	11160	tags=59%, list=41%, signal=98%
GO_NUCLEOLAR_LARGE_RRNA_TRANSCRIPTION_BY_RNA_POLYMERASE_I	GO_NUCLEOLAR_LARGE_RRNA_TRANSCRIPTION_BY_RNA_POLYMERASE_I		17	-0.58305	-1.52546	0.024735	0.182656	1	9463	tags=76%, list=35%, signal=117%
GO_MUSCLE_HYPERTROPHY_IN_RESPONSE_TO_STRESS	GO_MUSCLE_HYPERTROPHY_IN_RESPONSE_TO_STRESS	Details ...	19	-0.671227	-1.80576	0	0.183397	0.514	5768	tags=42%, list=21%, signal=53%
GO_NEGATIVE_REGULATION_OF_SIGNALING_RECEPTOR_ACTIVITY	GO_NEGATIVE_REGULATION_OF_SIGNALING_RECEPTOR_ACTIVITY		41	-0.500053	-1.52601	0.0117021	0.183443	1	3638	tags=29%, list=13%, signal=34%
GO_SPINAL_CORD_DEVELOPMENT	GO_SPINAL_CORD_DEVELOPMENT		89	-0.459198	-1.52608	0.00204708	0.184159	1	7539	tags=42%, list=28%, signal=57%
GO_POSITIVE_REGULATION_OF_INTERFERON_GAMMA_PRODUCTION	GO_POSITIVE_REGULATION_OF_INTERFERON_GAMMA_PRODUCTION		61	-0.47806	-1.52727	0.00208117	0.184398	1	5964	tags=41%, list=22%, signal=52%
GO_CELLULAR_HYPEROSMOTIC_RESPONSE	GO_CELLULAR_HYPEROSMOTIC_RESPONSE		15	-0.601332	-1.52622	0.0215569	0.184751	1	7892	tags=60%, list=29%, signal=84%
GO_POSITIVE_REGULATION_OF_CELL_KILLING	GO_POSITIVE_REGULATION_OF_CELL_KILLING		57	-0.481708	-1.52647	0.00311203	0.185153	1	4482	tags=28%, list=16%, signal=33%
GO_ESTABLISHMENT_OF_PROTEIN_LOCALIZATION_TO_MITOCHONDRIAL_MEMBRANE	GO_ESTABLISHMENT_OF_PROTEIN_LOCALIZATION_TO_MITOCHONDRIAL_MEMBRANE		49	-0.488773	-1.51984	0.00626305	0.185311	1	9031	tags=59%, list=33%, signal=88%
GO_PHOSPHATE_ION_TRANSMEMBRANE_TRANSPORT	GO_PHOSPHATE_ION_TRANSMEMBRANE_TRANSPORT		15	-0.594632	-1.52006	0.0274136	0.185727	1	8635	tags=67%, list=32%, signal=97%
GO_REGULATION_OF_DNA_TEMPLATED_TRANSCRIPTION_IN_RESPONSE_TO_STRESS	GO_REGULATION_OF_DNA_TEMPLATED_TRANSCRIPTION_IN_RESPONSE_TO_STRESS		113	-0.447106	-1.52114	0.0010101	0.186194	1	8309	tags=47%, list=30%, signal=67%
GO_ERBB2_SIGNALING_PATHWAY	GO_ERBB2_SIGNALING_PATHWAY		31	-0.520529	-1.52067	0.017758	0.18621	1	5611	tags=35%, list=20%, signal=45%
GO_COLLAGEN_FIBRIL_ORGANIZATION	GO_COLLAGEN_FIBRIL_ORGANIZATION		48	-0.488451	-1.5202	0.0116525	0.186288	1	8071	tags=40%, list=29%, signal=56%
GO_NUCLEAR_EXPORT	GO_NUCLEAR_EXPORT		196	-0.429965	-1.52131	0	0.186756	1	11758	tags=69%, list=43%, signal=121%
GO_MRNA_MODIFICATION	GO_MRNA_MODIFICATION		23	-0.554118	-1.51861	0.0240826	0.186987	1	10205	tags=78%, list=37%, signal=125%
GO_POSITIVE_REGULATION_OF_HEART_GROWTH	GO_POSITIVE_REGULATION_OF_HEART_GROWTH		34	-0.518828	-1.52191	0.0110497	0.187288	1	724	tags=18%, list=3%, signal=18%
GO_NATURAL_KILLER_CELL_MEDIATED_IMMUNITY	GO_NATURAL_KILLER_CELL_MEDIATED_IMMUNITY		63	-0.473969	-1.51795	0.00520291	0.187495	1	8489	tags=48%, list=31%, signal=69%
GO_RESPONSE_TO_TEMPERATURE_STIMULUS	GO_RESPONSE_TO_TEMPERATURE_STIMULUS		212	-0.430508	-1.52137	0	0.187506	1	9193	tags=48%, list=34%, signal=71%
GO_ESTABLISHMENT_OF_PROTEIN_LOCALIZATION_TO_TELOMERE	GO_ESTABLISHMENT_OF_PROTEIN_LOCALIZATION_TO_TELOMERE		18	-0.581194	-1.52192	0.024735	0.188165	1	7881	tags=72%, list=29%, signal=101%
GO_VASODILATION	GO_VASODILATION		27	-0.538084	-1.51646	0.0175439	0.18976	1	5545	tags=37%, list=20%, signal=46%
GO_MITOCHONDRIAL_OUTER_MEMBRANE_PERMEABILIZATION	GO_MITOCHONDRIAL_OUTER_MEMBRANE_PERMEABILIZATION		55	-0.479434	-1.51543	0.0106383	0.191101	1	10355	tags=60%, list=38%, signal=96%
GO_T_CELL_SELECTION	GO_T_CELL_SELECTION		49	-0.485634	-1.51205	0.0063358	0.19233	1	7026	tags=41%, list=26%, signal=55%
GO_RRNA_CONTAINING_RIBONUCLEOPROTEIN_COMPLEX_EXPORT_FROM_NUCLEUS	GO_RRNA_CONTAINING_RIBONUCLEOPROTEIN_COMPLEX_EXPORT_FROM_NUCLEUS		15	-0.594228	-1.51343	0.0333333	0.192684	1	6644	tags=73%, list=24%, signal=97%
GO_CELLULAR_RESPONSE_TO_HEAT	GO_CELLULAR_RESPONSE_TO_HEAT		114	-0.442429	-1.51218	0.0040568	0.192963	1	10187	tags=56%, list=37%, signal=89%
GO_ALPHA_AMINO_ACID_CATABOLIC_PROCESS	GO_ALPHA_AMINO_ACID_CATABOLIC_PROCESS		96	-0.449891	-1.51405	0.00407332	0.193068	1	7122	tags=43%, list=26%, signal=58%
GO_NON_MOTILE_CILIUM_ASSEMBLY	GO_NON_MOTILE_CILIUM_ASSEMBLY		54	-0.476084	-1.51346	0.0074389	0.193499	1	9085	tags=56%, list=33%, signal=83%
GO_HEART_GROWTH	GO_HEART_GROWTH		80	-0.461472	-1.51226	0.00102987	0.193579	1	4569	tags=28%, list=17%, signal=33%
GO_PROTEIN_LOCALIZATION_TO_POSTSYNAPSE	GO_PROTEIN_LOCALIZATION_TO_POSTSYNAPSE		40	-0.500446	-1.5109	0.0180851	0.193799	1	7166	tags=43%, list=26%, signal=57%
GO_MRNA_PROCESSING	GO_MRNA_PROCESSING		495	-0.419167	-1.5125	0	0.193943	1	12823	tags=71%, list=47%, signal=131%
GO_REGULATION_OF_ANTIGEN_RECEPTOR_MEDIATED_SIGNALING_PATHWAY	GO_REGULATION_OF_ANTIGEN_RECEPTOR_MEDIATED_SIGNALING_PATHWAY		66	-0.464666	-1.50926	0.0113285	0.193999	1	5031	tags=30%, list=18%, signal=37%
GO_MITOCHONDRIAL_RNA_PROCESSING	GO_MITOCHONDRIAL_RNA_PROCESSING		17	-0.577214	-1.50989	0.0372526	0.194238	1	6560	tags=65%, list=24%, signal=85%
GO_MONOVALENT_INORGANIC_ANION_HOMEOSTASIS	GO_MONOVALENT_INORGANIC_ANION_HOMEOSTASIS		25	-0.539723	-1.51003	0.0155556	0.194725	1	3945	tags=36%, list=14%, signal=42%
GO_NEGATIVE_REGULATION_OF_CD4_POSITIVE_ALPHA_BETA_T_CELL_DIFFERENTIATION	GO_NEGATIVE_REGULATION_OF_CD4_POSITIVE_ALPHA_BETA_T_CELL_DIFFERENTIATION		21	-0.545442	-1.50929	0.0253749	0.194774	1	2557	tags=24%, list=9%, signal=26%
GO_TELOMERE_CAPPING	GO_TELOMERE_CAPPING		53	-0.471083	-1.50781	0.0105485	0.195319	1	9301	tags=62%, list=34%, signal=94%
GO_NON_RECOMBINATIONAL_REPAIR	GO_NON_RECOMBINATIONAL_REPAIR		102	-0.44712	-1.50792	0.00101317	0.195867	1	7670	tags=46%, list=28%, signal=64%
GO_NUCLEOTIDE_EXCISION_REPAIR	GO_NUCLEOTIDE_EXCISION_REPAIR		107	-0.444012	-1.50668	0.00100908	0.196064	1	10043	tags=60%, list=37%, signal=94%
GO_REGULATION_OF_ENDOPLASMIC_RETICULUM_UNFOLDED_PROTEIN_RESPONSE	GO_REGULATION_OF_ENDOPLASMIC_RETICULUM_UNFOLDED_PROTEIN_RESPONSE		28	-0.523002	-1.50588	0.0170068	0.196813	1	9627	tags=64%, list=35%, signal=99%
GO_RNA_3_END_PROCESSING	GO_RNA_3_END_PROCESSING		139	-0.435352	-1.5067	0	0.196877	1	13608	tags=81%, list=50%, signal=159%
GO_NEGATIVE_REGULATION_OF_GTPASE_ACTIVITY	GO_NEGATIVE_REGULATION_OF_GTPASE_ACTIVITY		45	-0.489404	-1.5043	0.00844773	0.198432	1	4414	tags=33%, list=16%, signal=40%
GO_NUCLEAR_BODY_ORGANIZATION	GO_NUCLEAR_BODY_ORGANIZATION		16	-0.574564	-1.50354	0.0271226	0.198477	1	3900	tags=44%, list=14%, signal=51%
GO_PROTEIN_DNA_COMPLEX_SUBUNIT_ORGANIZATION	GO_PROTEIN_DNA_COMPLEX_SUBUNIT_ORGANIZATION		255	-0.426502	-1.50455	0.001	0.198748	1	9463	tags=55%, list=35%, signal=82%
GO_SMOOTHENED_SIGNALING_PATHWAY	GO_SMOOTHENED_SIGNALING_PATHWAY		130	-0.439967	-1.50368	0.00100806	0.198981	1	10059	tags=57%, list=37%, signal=90%
GO_REGULATION_OF_HEMATOPOIETIC_PROGENITOR_CELL_DIFFERENTIATION	GO_REGULATION_OF_HEMATOPOIETIC_PROGENITOR_CELL_DIFFERENTIATION		85	-0.449146	-1.50214	0.00203252	0.199787	1	8639	tags=52%, list=32%, signal=75%
GO_PHOSPHATE_ION_TRANSPORT	GO_PHOSPHATE_ION_TRANSPORT		26	-0.532548	-1.50253	0.0246914	0.199824	1	8635	tags=58%, list=32%, signal=84%
GO_POSITIVE_REGULATION_OF_MUSCLE_TISSUE_DEVELOPMENT	GO_POSITIVE_REGULATION_OF_MUSCLE_TISSUE_DEVELOPMENT		61	-0.472764	-1.50017	0.0133883	0.199863	1	724	tags=15%, list=3%, signal=15%
GO_SCF_DEPENDENT_PROTEASOMAL_UBIQUITIN_DEPENDENT_PROTEIN_CATABOLIC_PROCESS	GO_SCF_DEPENDENT_PROTEASOMAL_UBIQUITIN_DEPENDENT_PROTEIN_CATABOLIC_PROCESS		91	-0.453492	-1.50115	0.0050813	0.200296	1	8108	tags=52%, list=30%, signal=73%
GO_SNORNA_METABOLIC_PROCESS	GO_SNORNA_METABOLIC_PROCESS		16	-0.584146	-1.50033	0.0252101	0.200309	1	7810	tags=63%, list=28%, signal=87%
GO_REGULATION_OF_T_CELL_DIFFERENTIATION	GO_REGULATION_OF_T_CELL_DIFFERENTIATION		142	-0.437261	-1.5007	0.003003	0.200344	1	5769	tags=31%, list=21%, signal=39%
GO_NEGATIVE_REGULATION_OF_TELOMERE_MAINTENANCE_VIA_TELOMERASE	GO_NEGATIVE_REGULATION_OF_TELOMERE_MAINTENANCE_VIA_TELOMERASE		20	-0.55414	-1.50141	0.0325581	0.200583	1	9301	tags=70%, list=34%, signal=106%
GO_ANTIGEN_PROCESSING_AND_PRESENTATION_OF_EXOGENOUS_PEPTIDE_ANTIGEN_VIA_MHC_CLASS_I	GO_ANTIGEN_PROCESSING_AND_PRESENTATION_OF_EXOGENOUS_PEPTIDE_ANTIGEN_VIA_MHC_CLASS_I		78	-0.453296	-1.49877	0.0020555	0.202164	1	8215	tags=45%, list=30%, signal=64%
GO_SEQUESTERING_OF_CALCIUM_ION	GO_SEQUESTERING_OF_CALCIUM_ION		110	-0.444427	-1.49773	0	0.202779	1	5779	tags=34%, list=21%, signal=42%
GO_PROTEIN_CONTAINING_COMPLEX_LOCALIZATION	GO_PROTEIN_CONTAINING_COMPLEX_LOCALIZATION		278	-0.420047	-1.49731	0	0.202847	1	10136	tags=56%, list=37%, signal=89%
GO_SPINAL_CORD_PATTERNING	GO_SPINAL_CORD_PATTERNING		16	-0.592069	-1.49794	0.0263158	0.20317	1	5849	tags=44%, list=21%, signal=56%
GO_STRIATED_MUSCLE_ADAPTATION	GO_STRIATED_MUSCLE_ADAPTATION		37	-0.502109	-1.49659	0.0138593	0.203578	1	5768	tags=32%, list=21%, signal=41%
GO_HISTONE_EXCHANGE	GO_HISTONE_EXCHANGE		54	-0.470475	-1.49521	0.0146751	0.204999	1	9438	tags=56%, list=34%, signal=85%
GO_NEGATIVE_REGULATION_OF_TELOMERE_MAINTENANCE	GO_NEGATIVE_REGULATION_OF_TELOMERE_MAINTENANCE		36	-0.498497	-1.49555	0.0170213	0.205167	1	10639	tags=69%, list=39%, signal=113%
GO_GOLGI_TO_PLASMA_MEMBRANE_TRANSPORT	GO_GOLGI_TO_PLASMA_MEMBRANE_TRANSPORT		58	-0.471824	-1.49449	0.00517063	0.205737	1	10185	tags=59%, list=37%, signal=93%
GO_REGULATION_OF_VIRAL_TRANSCRIPTION	GO_REGULATION_OF_VIRAL_TRANSCRIPTION		64	-0.463615	-1.49382	0.009375	0.206347	1	8144	tags=50%, list=30%, signal=71%
GO_ACTIVATED_T_CELL_PROLIFERATION	GO_ACTIVATED_T_CELL_PROLIFERATION		42	-0.485735	-1.49324	0.0236052	0.206726	1	3242	tags=29%, list=12%, signal=32%
GO_REGULATION_OF_HEMATOPOIETIC_STEM_CELL_DIFFERENTIATION	GO_REGULATION_OF_HEMATOPOIETIC_STEM_CELL_DIFFERENTIATION		72	-0.456553	-1.49127	0.0061665	0.20861	1	6920	tags=46%, list=25%, signal=61%
GO_NUCLEAR_TRANSCRIBED_MRNA_CATABOLIC_PROCESS_DEADENYLATION_DEPENDENT_DECAY	GO_NUCLEAR_TRANSCRIBED_MRNA_CATABOLIC_PROCESS_DEADENYLATION_DEPENDENT_DECAY		73	-0.455908	-1.49151	0.00724638	0.208893	1	10970	tags=63%, list=40%, signal=105%
GO_HISTONE_H3_ACETYLATION	GO_HISTONE_H3_ACETYLATION		59	-0.469024	-1.49177	0.0136842	0.209205	1	10189	tags=66%, list=37%, signal=105%
GO_PROTEIN_IMPORT	GO_PROTEIN_IMPORT		189	-0.424075	-1.4892	0	0.210823	1	10180	tags=55%, list=37%, signal=87%
GO_CAMP_METABOLIC_PROCESS	GO_CAMP_METABOLIC_PROCESS		18	-0.560153	-1.48281	0.0278422	0.210997	1	7088	tags=44%, list=26%, signal=60%
GO_REGULATION_OF_TRANSCRIPTION_INITIATION_FROM_RNA_POLYMERASE_II_PROMOTER	GO_REGULATION_OF_TRANSCRIPTION_INITIATION_FROM_RNA_POLYMERASE_II_PROMOTER		34	-0.498153	-1.48629	0.026287	0.211029	1	10898	tags=71%, list=40%, signal=117%
GO_NEGATIVE_REGULATION_OF_RHO_PROTEIN_SIGNAL_TRANSDUCTION	GO_NEGATIVE_REGULATION_OF_RHO_PROTEIN_SIGNAL_TRANSDUCTION		21	-0.551841	-1.4898	0.0249716	0.211084	1	4483	tags=33%, list=16%, signal=40%
GO_ANTIGEN_PROCESSING_AND_PRESENTATION_OF_PEPTIDE_ANTIGEN_VIA_MHC_CLASS_I	GO_ANTIGEN_PROCESSING_AND_PRESENTATION_OF_PEPTIDE_ANTIGEN_VIA_MHC_CLASS_I		96	-0.441192	-1.48209	0.0040568	0.2111	1	8215	tags=47%, list=30%, signal=67%
GO_VENTRICULAR_SEPTUM_DEVELOPMENT	GO_VENTRICULAR_SEPTUM_DEVELOPMENT		68	-0.455872	-1.48941	0.0102669	0.211115	1	7016	tags=41%, list=26%, signal=55%
GO_GLUTAMINE_FAMILY_AMINO_ACID_METABOLIC_PROCESS	GO_GLUTAMINE_FAMILY_AMINO_ACID_METABOLIC_PROCESS		67	-0.459244	-1.48303	0.00833333	0.21118	1	8270	tags=48%, list=30%, signal=68%
GO_REGULATION_OF_MITOCHONDRIAL_MEMBRANE_PERMEABILITY_INVOLVED_IN_APOPTOTIC_PROCESS	GO_REGULATION_OF_MITOCHONDRIAL_MEMBRANE_PERMEABILITY_INVOLVED_IN_APOPTOTIC_PROCESS		60	-0.462111	-1.48103	0.00625	0.211184	1	10355	tags=55%, list=38%, signal=88%
GO_PEROXISOME_ORGANIZATION	GO_PEROXISOME_ORGANIZATION		83	-0.445941	-1.48237	0.00610376	0.211258	1	11192	tags=58%, list=41%, signal=97%
GO_NEGATIVE_REGULATION_OF_EMBRYONIC_DEVELOPMENT	GO_NEGATIVE_REGULATION_OF_EMBRYONIC_DEVELOPMENT		22	-0.540901	-1.48125	0.0311419	0.211429	1	4592	tags=36%, list=17%, signal=44%
GO_APOPTOTIC_PROCESS_INVOLVED_IN_DEVELOPMENT	GO_APOPTOTIC_PROCESS_INVOLVED_IN_DEVELOPMENT		28	-0.513786	-1.48346	0.0223964	0.211725	1	6357	tags=39%, list=23%, signal=51%
GO_POSITIVE_REGULATION_OF_PROTEIN_TARGETING_TO_MEMBRANE	GO_POSITIVE_REGULATION_OF_PROTEIN_TARGETING_TO_MEMBRANE		30	-0.50391	-1.48629	0.0210643	0.21179	1	7513	tags=43%, list=27%, signal=60%
GO_TRANSCRIPTION_COUPLED_NUCLEOTIDE_EXCISION_REPAIR	GO_TRANSCRIPTION_COUPLED_NUCLEOTIDE_EXCISION_REPAIR		72	-0.455371	-1.48305	0.00823893	0.211892	1	9935	tags=61%, list=36%, signal=96%
GO_NEGATIVE_REGULATION_OF_MRNA_SPLICING_VIA_SPLICEOSOME	GO_NEGATIVE_REGULATION_OF_MRNA_SPLICING_VIA_SPLICEOSOME		22	-0.541177	-1.48132	0.0332188	0.212019	1	11756	tags=86%, list=43%, signal=151%
GO_RESPONSE_TO_OSMOTIC_STRESS	GO_RESPONSE_TO_OSMOTIC_STRESS		77	-0.452202	-1.48655	0.00306122	0.212048	1	7892	tags=43%, list=29%, signal=60%
GO_HEMATOPOIETIC_STEM_CELL_DIFFERENTIATION	GO_HEMATOPOIETIC_STEM_CELL_DIFFERENTIATION		86	-0.4494	-1.4872	0.00203459	0.212221	1	10205	tags=58%, list=37%, signal=92%
GO_CD4_POSITIVE_ALPHA_BETA_T_CELL_ACTIVATION	GO_CD4_POSITIVE_ALPHA_BETA_T_CELL_ACTIVATION		94	-0.444515	-1.48534	0.00507099	0.212239	1	5651	tags=33%, list=21%, signal=41%
GO_REGULATION_OF_ATP_METABOLIC_PROCESS	GO_REGULATION_OF_ATP_METABOLIC_PROCESS		117	-0.434816	-1.48423	0.00100806	0.212333	1	9204	tags=50%, list=34%, signal=76%
GO_BRANCHED_CHAIN_AMINO_ACID_METABOLIC_PROCESS	GO_BRANCHED_CHAIN_AMINO_ACID_METABOLIC_PROCESS		24	-0.536083	-1.48749	0.0250569	0.212336	1	10692	tags=83%, list=39%, signal=137%
GO_SUBSTANTIA_NIGRA_DEVELOPMENT	GO_SUBSTANTIA_NIGRA_DEVELOPMENT		42	-0.488312	-1.48353	0.0170213	0.212353	1	6041	tags=38%, list=22%, signal=49%
GO_CELLULAR_MODIFIED_AMINO_ACID_CATABOLIC_PROCESS	GO_CELLULAR_MODIFIED_AMINO_ACID_CATABOLIC_PROCESS		23	-0.53195	-1.48675	0.0283126	0.212364	1	4042	tags=39%, list=15%, signal=46%
GO_INACTIVATION_OF_MAPK_ACTIVITY	GO_INACTIVATION_OF_MAPK_ACTIVITY		24	-0.53549	-1.48012	0.021542	0.212395	1	8760	tags=63%, list=32%, signal=92%
GO_RIBOSOMAL_LARGE_SUBUNIT_ASSEMBLY	GO_RIBOSOMAL_LARGE_SUBUNIT_ASSEMBLY		28	-0.525576	-1.48381	0.0158371	0.212511	1	5965	tags=54%, list=22%, signal=68%
GO_POSITIVE_REGULATION_OF_DNA_REPAIR	GO_POSITIVE_REGULATION_OF_DNA_REPAIR		67	-0.455071	-1.4877	0.00417101	0.212668	1	10082	tags=63%, list=37%, signal=99%
GO_RNA_CATABOLIC_PROCESS	GO_RNA_CATABOLIC_PROCESS		398	-0.416612	-1.48438	0	0.212745	1	11646	tags=62%, list=42%, signal=105%
GO_PROTEIN_TRANSMEMBRANE_TRANSPORT	GO_PROTEIN_TRANSMEMBRANE_TRANSPORT		58	-0.46696	-1.48777	0.0176715	0.213303	1	11408	tags=72%, list=42%, signal=124%
GO_MATURATION_OF_5_8S_RRNA_FROM_TRICISTRONIC_RRNA_TRANSCRIPT_SSU_RRNA_5_8S_RRNA_LSU_RRNA	GO_MATURATION_OF_5_8S_RRNA_FROM_TRICISTRONIC_RRNA_TRANSCRIPT_SSU_RRNA_5_8S_RRNA_LSU_RRNA		25	-0.529483	-1.48444	0.0306011	0.213353	1	8841	tags=76%, list=32%, signal=112%
GO_POSITIVE_REGULATION_OF_MITOCHONDRIAL_OUTER_MEMBRANE_PERMEABILIZATION_INVOLVED_IN_APOPTOTIC_SIGNALING_PATHWAY	GO_POSITIVE_REGULATION_OF_MITOCHONDRIAL_OUTER_MEMBRANE_PERMEABILIZATION_INVOLVED_IN_APOPTOTIC_SIGNALING_PATHWAY		35	-0.4943	-1.4771	0.0173913	0.213509	1	5484	tags=40%, list=20%, signal=50%
GO_DNA_TEMPLATED_TRANSCRIPTION_INITIATION	GO_DNA_TEMPLATED_TRANSCRIPTION_INITIATION		231	-0.418628	-1.47895	0	0.213528	1	9773	tags=55%, list=36%, signal=84%
GO_IMPORT_INTO_NUCLEUS	GO_IMPORT_INTO_NUCLEUS		161	-0.423155	-1.47675	0.00100402	0.213627	1	9855	tags=52%, list=36%, signal=81%
GO_POST_TRANSLATIONAL_PROTEIN_MODIFICATION	GO_POST_TRANSLATIONAL_PROTEIN_MODIFICATION		340	-0.413014	-1.47914	0	0.213862	1	8139	tags=43%, list=30%, signal=61%
GO_SHORT_CHAIN_FATTY_ACID_METABOLIC_PROCESS	GO_SHORT_CHAIN_FATTY_ACID_METABOLIC_PROCESS		16	-0.578606	-1.47718	0.0439952	0.214024	1	7226	tags=50%, list=26%, signal=68%
GO_REGULATION_OF_CELL_KILLING	GO_REGULATION_OF_CELL_KILLING		86	-0.441838	-1.47623	0.00717213	0.214046	1	4482	tags=27%, list=16%, signal=32%
GO_REGULATION_OF_TELOMERE_MAINTENANCE	GO_REGULATION_OF_TELOMERE_MAINTENANCE		80	-0.442349	-1.47588	0.00712831	0.214117	1	10639	tags=66%, list=39%, signal=108%
GO_DNA_STRAND_ELONGATION	GO_DNA_STRAND_ELONGATION		26	-0.517851	-1.4783	0.0283126	0.214253	1	7801	tags=58%, list=28%, signal=81%
GO_PROTEIN_KINASE_A_SIGNALING	GO_PROTEIN_KINASE_A_SIGNALING		32	-0.499508	-1.47718	0.0231023	0.214729	1	5120	tags=34%, list=19%, signal=42%
GO_REGULATION_OF_CALCIUM_ION_IMPORT	GO_REGULATION_OF_CALCIUM_ION_IMPORT		34	-0.502177	-1.47722	0.0242024	0.215394	1	5076	tags=41%, list=19%, signal=50%
GO_REGULATION_OF_ALPHA_BETA_T_CELL_DIFFERENTIATION	GO_REGULATION_OF_ALPHA_BETA_T_CELL_DIFFERENTIATION		63	-0.456422	-1.47734	0.00833333	0.215904	1	5203	tags=32%, list=19%, signal=39%
GO_NEGATIVE_REGULATION_OF_SMALL_GTPASE_MEDIATED_SIGNAL_TRANSDUCTION	GO_NEGATIVE_REGULATION_OF_SMALL_GTPASE_MEDIATED_SIGNAL_TRANSDUCTION		58	-0.458452	-1.47422	0.0189076	0.216489	1	5179	tags=29%, list=19%, signal=36%
GO_THYMIC_T_CELL_SELECTION	GO_THYMIC_T_CELL_SELECTION		22	-0.534375	-1.47387	0.0358381	0.216598	1	1960	tags=27%, list=7%, signal=29%
GO_REGULATION_OF_TRANSCRIPTION_FROM_RNA_POLYMERASE_II_PROMOTER_IN_RESPONSE_TO_HYPOXIA	GO_REGULATION_OF_TRANSCRIPTION_FROM_RNA_POLYMERASE_II_PROMOTER_IN_RESPONSE_TO_HYPOXIA		77	-0.450258	-1.47428	0.00411523	0.21705	1	8309	tags=45%, list=30%, signal=65%
GO_POSITIVE_REGULATION_OF_ORGAN_GROWTH	GO_POSITIVE_REGULATION_OF_ORGAN_GROWTH		45	-0.479847	-1.47323	0.0181044	0.217241	1	2846	tags=20%, list=10%, signal=22%
GO_NUCLEAR_ENVELOPE_ORGANIZATION	GO_NUCLEAR_ENVELOPE_ORGANIZATION		51	-0.468764	-1.4722	0.0147992	0.218784	1	9224	tags=53%, list=34%, signal=80%
GO_PROTEIN_EXIT_FROM_ENDOPLASMIC_RETICULUM	GO_PROTEIN_EXIT_FROM_ENDOPLASMIC_RETICULUM		47	-0.473365	-1.47042	0.0221286	0.222037	1	10321	tags=66%, list=38%, signal=106%
GO_REGULATION_OF_PROTEIN_SUMOYLATION	GO_REGULATION_OF_PROTEIN_SUMOYLATION		23	-0.530976	-1.46998	0.0374574	0.222213	1	10355	tags=70%, list=38%, signal=112%
GO_NATURAL_KILLER_CELL_ACTIVATION	GO_NATURAL_KILLER_CELL_ACTIVATION		74	-0.448686	-1.46832	0.0124224	0.222493	1	7003	tags=38%, list=26%, signal=51%
GO_REGULATION_OF_PROTEIN_LOCALIZATION_TO_NUCLEUS	GO_REGULATION_OF_PROTEIN_LOCALIZATION_TO_NUCLEUS		120	-0.43212	-1.4679	0	0.222712	1	9103	tags=48%, list=33%, signal=72%
GO_POSITIVE_REGULATION_OF_MRNA_METABOLIC_PROCESS	GO_POSITIVE_REGULATION_OF_MRNA_METABOLIC_PROCESS		77	-0.446578	-1.46837	0.0113169	0.223114	1	8970	tags=49%, list=33%, signal=73%
GO_CYTOSOLIC_CALCIUM_ION_TRANSPORT	GO_CYTOSOLIC_CALCIUM_ION_TRANSPORT		160	-0.423274	-1.46908	0.00100402	0.22361	1	5952	tags=32%, list=22%, signal=40%
GO_REGULATION_OF_DNA_BIOSYNTHETIC_PROCESS	GO_REGULATION_OF_DNA_BIOSYNTHETIC_PROCESS		105	-0.436453	-1.46876	0.00406504	0.223632	1	10639	tags=60%, list=39%, signal=98%
GO_NEGATIVE_REGULATION_OF_VIRAL_TRANSCRIPTION	GO_NEGATIVE_REGULATION_OF_VIRAL_TRANSCRIPTION		26	-0.519024	-1.46842	0.0224972	0.223686	1	7599	tags=50%, list=28%, signal=69%
GO_PROTEIN_PEPTIDYL_PROLYL_ISOMERIZATION	GO_PROTEIN_PEPTIDYL_PROLYL_ISOMERIZATION		39	-0.484006	-1.46328	0.0226293	0.227121	1	11231	tags=67%, list=41%, signal=113%
GO_POSITIVE_REGULATION_OF_TRANSLATION	GO_POSITIVE_REGULATION_OF_TRANSLATION		124	-0.430592	-1.46235	0.00100402	0.227197	1	8873	tags=55%, list=32%, signal=81%
GO_RNA_5_END_PROCESSING	GO_RNA_5_END_PROCESSING		22	-0.528293	-1.46351	0.0353478	0.227348	1	8908	tags=64%, list=33%, signal=94%
GO_PYRIMIDINE_NUCLEOSIDE_MONOPHOSPHATE_METABOLIC_PROCESS	GO_PYRIMIDINE_NUCLEOSIDE_MONOPHOSPHATE_METABOLIC_PROCESS		15	-0.567831	-1.46367	0.0466507	0.227681	1	9491	tags=67%, list=35%, signal=102%
GO_RNA_SPLICING_VIA_ENDONUCLEOLYTIC_CLEAVAGE_AND_LIGATION	GO_RNA_SPLICING_VIA_ENDONUCLEOLYTIC_CLEAVAGE_AND_LIGATION		16	-0.569611	-1.45707	0.0451389	0.227699	1	9279	tags=75%, list=34%, signal=113%
GO_PROTEIN_DNA_COMPLEX_DISASSEMBLY	GO_PROTEIN_DNA_COMPLEX_DISASSEMBLY		18	-0.556655	-1.46485	0.0360046	0.227699	1	9157	tags=72%, list=33%, signal=108%
GO_T_HELPER_CELL_LINEAGE_COMMITMENT	GO_T_HELPER_CELL_LINEAGE_COMMITMENT		16	-0.574449	-1.46513	0.0420561	0.227739	1	953	tags=31%, list=3%, signal=32%
GO_CARDIAC_SEPTUM_DEVELOPMENT	GO_CARDIAC_SEPTUM_DEVELOPMENT		101	-0.433887	-1.46238	0.0040568	0.227833	1	7016	tags=39%, list=26%, signal=52%
GO_EMBRYONIC_SKELETAL_SYSTEM_DEVELOPMENT	GO_EMBRYONIC_SKELETAL_SYSTEM_DEVELOPMENT		109	-0.435841	-1.46171	0.00809717	0.227938	1	4984	tags=27%, list=18%, signal=32%
GO_POSITIVE_REGULATION_OF_INTRACELLULAR_PROTEIN_TRANSPORT	GO_POSITIVE_REGULATION_OF_INTRACELLULAR_PROTEIN_TRANSPORT		176	-0.421388	-1.46263	0.001002	0.227957	1	9103	tags=45%, list=33%, signal=68%
GO_ENDOCYTIC_RECYCLING	GO_ENDOCYTIC_RECYCLING		49	-0.46654	-1.46043	0.0155763	0.228022	1	10166	tags=59%, list=37%, signal=94%
GO_NCRNA_3_END_PROCESSING	GO_NCRNA_3_END_PROCESSING		40	-0.485325	-1.46409	0.0182796	0.228041	1	7810	tags=52%, list=28%, signal=73%
GO_ASPARTATE_FAMILY_AMINO_ACID_CATABOLIC_PROCESS	GO_ASPARTATE_FAMILY_AMINO_ACID_CATABOLIC_PROCESS		21	-0.536552	-1.46069	0.0449827	0.228083	1	4536	tags=38%, list=17%, signal=46%
GO_CEREBRAL_CORTEX_NEURON_DIFFERENTIATION	GO_CEREBRAL_CORTEX_NEURON_DIFFERENTIATION		20	-0.536667	-1.45779	0.0449309	0.228095	1	466	tags=15%, list=2%, signal=15%
GO_ALPHA_AMINO_ACID_METABOLIC_PROCESS	GO_ALPHA_AMINO_ACID_METABOLIC_PROCESS		187	-0.418351	-1.46377	0	0.228109	1	8665	tags=47%, list=32%, signal=68%
GO_RRNA_METHYLATION	GO_RRNA_METHYLATION		25	-0.516636	-1.45716	0.0367483	0.228168	1	12990	tags=80%, list=47%, signal=152%
GO_POSITIVE_T_CELL_SELECTION	GO_POSITIVE_T_CELL_SELECTION		36	-0.482076	-1.45628	0.0275028	0.228242	1	7569	tags=44%, list=28%, signal=61%
GO_RETROGRADE_VESICLE_MEDIATED_TRANSPORT_GOLGI_TO_ENDOPLASMIC_RETICULUM	GO_RETROGRADE_VESICLE_MEDIATED_TRANSPORT_GOLGI_TO_ENDOPLASMIC_RETICULUM		86	-0.442183	-1.46001	0.00204082	0.228269	1	10941	tags=69%, list=40%, signal=114%
GO_REGULATION_OF_MULTICELLULAR_ORGANISM_GROWTH	GO_REGULATION_OF_MULTICELLULAR_ORGANISM_GROWTH		62	-0.457259	-1.46516	0.0115304	0.228422	1	6875	tags=39%, list=25%, signal=52%
GO_PROTEIN_QUALITY_CONTROL_FOR_MISFOLDED_OR_INCOMPLETELY_SYNTHESIZED_PROTEINS	GO_PROTEIN_QUALITY_CONTROL_FOR_MISFOLDED_OR_INCOMPLETELY_SYNTHESIZED_PROTEINS		29	-0.506105	-1.45791	0.0413408	0.228476	1	11248	tags=72%, list=41%, signal=123%
GO_POSITIVE_REGULATION_OF_TRANSLATIONAL_INITIATION	GO_POSITIVE_REGULATION_OF_TRANSLATIONAL_INITIATION		26	-0.514948	-1.45932	0.0293785	0.228558	1	8837	tags=62%, list=32%, signal=91%
GO_TYPE_B_PANCREATIC_CELL_PROLIFERATION	GO_TYPE_B_PANCREATIC_CELL_PROLIFERATION		21	-0.545034	-1.46416	0.0279642	0.228639	1	1151	tags=14%, list=4%, signal=15%
GO_LUNG_ALVEOLUS_DEVELOPMENT	GO_LUNG_ALVEOLUS_DEVELOPMENT		34	-0.494803	-1.45958	0.0324324	0.228663	1	7768	tags=38%, list=28%, signal=53%
GO_SMOOTH_MUSCLE_CELL_PROLIFERATION	GO_SMOOTH_MUSCLE_CELL_PROLIFERATION		131	-0.425609	-1.46074	0.00100806	0.228704	1	7453	tags=34%, list=27%, signal=47%
GO_ALTERNATIVE_MRNA_SPLICING_VIA_SPLICEOSOME	GO_ALTERNATIVE_MRNA_SPLICING_VIA_SPLICEOSOME		81	-0.443407	-1.45721	0.00717213	0.228719	1	12788	tags=72%, list=47%, signal=134%
GO_REGULATION_OF_NATURAL_KILLER_CELL_MEDIATED_IMMUNITY	GO_REGULATION_OF_NATURAL_KILLER_CELL_MEDIATED_IMMUNITY		42	-0.476395	-1.46101	0.027897	0.228749	1	2509	tags=26%, list=9%, signal=29%
GO_PTERIDINE_CONTAINING_COMPOUND_METABOLIC_PROCESS	GO_PTERIDINE_CONTAINING_COMPOUND_METABOLIC_PROCESS		31	-0.4957	-1.45807	0.029703	0.228784	1	8387	tags=52%, list=31%, signal=74%
GO_PERIPHERAL_NERVOUS_SYSTEM_DEVELOPMENT	GO_PERIPHERAL_NERVOUS_SYSTEM_DEVELOPMENT		68	-0.442686	-1.45632	0.00623053	0.228828	1	7216	tags=38%, list=26%, signal=52%
GO_PROTEIN_LOCALIZATION_TO_CHROMOSOME_TELOMERIC_REGION	GO_PROTEIN_LOCALIZATION_TO_CHROMOSOME_TELOMERIC_REGION		30	-0.505689	-1.4581	0.0407938	0.229404	1	10551	tags=73%, list=38%, signal=119%
GO_ELECTRON_TRANSPORT_CHAIN	GO_ELECTRON_TRANSPORT_CHAIN		175	-0.419621	-1.45812	0	0.230032	1	7977	tags=49%, list=29%, signal=68%
GO_RECEPTOR_LOCALIZATION_TO_SYNAPSE	GO_RECEPTOR_LOCALIZATION_TO_SYNAPSE		49	-0.471895	-1.45833	0.0149413	0.230231	1	7166	tags=41%, list=26%, signal=55%
GO_LYMPH_NODE_DEVELOPMENT	GO_LYMPH_NODE_DEVELOPMENT		15	-0.572271	-1.45473	0.0456731	0.231148	1	201	tags=20%, list=1%, signal=20%
GO_REGULATION_OF_HEART_GROWTH	GO_REGULATION_OF_HEART_GROWTH		59	-0.458259	-1.45224	0.0186528	0.232362	1	2992	tags=22%, list=11%, signal=25%
GO_REGULATION_OF_RNA_SPLICING	GO_REGULATION_OF_RNA_SPLICING		147	-0.415165	-1.45241	0.001002	0.232614	1	12788	tags=64%, list=47%, signal=119%
GO_MISMATCH_REPAIR	GO_MISMATCH_REPAIR		32	-0.496963	-1.4527	0.0284464	0.232641	1	11188	tags=72%, list=41%, signal=121%
GO_POSITIVE_REGULATION_OF_TRANSCRIPTION_INITIATION_FROM_RNA_POLYMERASE_II_PROMOTER	GO_POSITIVE_REGULATION_OF_TRANSCRIPTION_INITIATION_FROM_RNA_POLYMERASE_II_PROMOTER		28	-0.509688	-1.45378	0.0288248	0.23282	1	10898	tags=71%, list=40%, signal=118%
GO_RESPONSE_TO_STEROL	GO_RESPONSE_TO_STEROL		31	-0.495541	-1.45338	0.0327154	0.233056	1	7567	tags=58%, list=28%, signal=80%
GO_REGULATION_OF_MRNA_PROCESSING	GO_REGULATION_OF_MRNA_PROCESSING		144	-0.420992	-1.45272	0	0.23327	1	12801	tags=67%, list=47%, signal=126%
GO_CHAPERONE_MEDIATED_PROTEIN_COMPLEX_ASSEMBLY	GO_CHAPERONE_MEDIATED_PROTEIN_COMPLEX_ASSEMBLY		19	-0.547065	-1.45289	0.04662	0.233526	1	7332	tags=53%, list=27%, signal=72%
GO_MAMMARY_GLAND_ALVEOLUS_DEVELOPMENT	GO_MAMMARY_GLAND_ALVEOLUS_DEVELOPMENT		17	-0.558303	-1.45095	0.0454016	0.234042	1	977	tags=24%, list=4%, signal=24%
GO_SULFUR_COMPOUND_METABOLIC_PROCESS	GO_SULFUR_COMPOUND_METABOLIC_PROCESS		340	-0.406262	-1.45097	0	0.23465	1	9680	tags=49%, list=35%, signal=75%
GO_GLUTAMATE_METABOLIC_PROCESS	GO_GLUTAMATE_METABOLIC_PROCESS		28	-0.501794	-1.44998	0.0385888	0.235577	1	7654	tags=54%, list=28%, signal=74%
GO_ESTABLISHMENT_OF_PROTEIN_LOCALIZATION_TO_PLASMA_MEMBRANE	GO_ESTABLISHMENT_OF_PROTEIN_LOCALIZATION_TO_PLASMA_MEMBRANE		58	-0.454082	-1.44928	0.0135135	0.236552	1	10185	tags=55%, list=37%, signal=88%
GO_POSITIVE_REGULATION_OF_MITOCHONDRIAL_TRANSLATION	GO_POSITIVE_REGULATION_OF_MITOCHONDRIAL_TRANSLATION		17	-0.554865	-1.44762	0.0596659	0.237228	1	6236	tags=59%, list=23%, signal=76%
GO_RESPONSE_TO_FIBROBLAST_GROWTH_FACTOR	GO_RESPONSE_TO_FIBROBLAST_GROWTH_FACTOR		132	-0.421506	-1.44858	0.001001	0.237603	1	9631	tags=46%, list=35%, signal=71%
GO_CHAPERONE_MEDIATED_PROTEIN_FOLDING	GO_CHAPERONE_MEDIATED_PROTEIN_FOLDING		56	-0.451945	-1.4477	0.0220588	0.237718	1	8571	tags=48%, list=31%, signal=70%
GO_GLUTAMINE_FAMILY_AMINO_ACID_BIOSYNTHETIC_PROCESS	GO_GLUTAMINE_FAMILY_AMINO_ACID_BIOSYNTHETIC_PROCESS		16	-0.557848	-1.44794	0.053012	0.237837	1	6064	tags=50%, list=22%, signal=64%
GO_REGULATION_OF_MUSCLE_ADAPTATION	GO_REGULATION_OF_MUSCLE_ADAPTATION		73	-0.443547	-1.44801	0.0154799	0.238346	1	5886	tags=30%, list=21%, signal=38%
GO_HIPPO_SIGNALING	GO_HIPPO_SIGNALING		40	-0.477652	-1.4466	0.0348837	0.238915	1	2690	tags=23%, list=10%, signal=25%
GO_ALPHA_BETA_T_CELL_ACTIVATION_INVOLVED_IN_IMMUNE_RESPONSE	GO_ALPHA_BETA_T_CELL_ACTIVATION_INVOLVED_IN_IMMUNE_RESPONSE		62	-0.446485	-1.44183	0.0197505	0.239699	1	7367	tags=39%, list=27%, signal=53%
GO_GLYCOSPHINGOLIPID_METABOLIC_PROCESS	GO_GLYCOSPHINGOLIPID_METABOLIC_PROCESS		60	-0.448714	-1.44186	0.0186722	0.240284	1	7310	tags=43%, list=27%, signal=59%
GO_ENDONUCLEOLYTIC_CLEAVAGE_INVOLVED_IN_RRNA_PROCESSING	GO_ENDONUCLEOLYTIC_CLEAVAGE_INVOLVED_IN_RRNA_PROCESSING		16	-0.55789	-1.44227	0.0523865	0.240542	1	8841	tags=81%, list=32%, signal=120%
GO_POSITIVE_REGULATION_OF_CARDIAC_MUSCLE_TISSUE_DEVELOPMENT	GO_POSITIVE_REGULATION_OF_CARDIAC_MUSCLE_TISSUE_DEVELOPMENT		41	-0.467406	-1.44188	0.0294118	0.240871	1	724	tags=15%, list=3%, signal=15%
GO_NATURAL_KILLER_CELL_DIFFERENTIATION	GO_NATURAL_KILLER_CELL_DIFFERENTIATION		21	-0.530499	-1.44234	0.046538	0.241047	1	6848	tags=48%, list=25%, signal=63%
GO_RIBOSE_PHOSPHATE_METABOLIC_PROCESS	GO_RIBOSE_PHOSPHATE_METABOLIC_PROCESS		402	-0.403088	-1.44259	0	0.241152	1	8361	tags=43%, list=31%, signal=61%
GO_CELLULAR_AMINO_ACID_CATABOLIC_PROCESS	GO_CELLULAR_AMINO_ACID_CATABOLIC_PROCESS		116	-0.424804	-1.44307	0.00201005	0.241254	1	7208	tags=41%, list=26%, signal=55%
GO_REPLICATION_FORK_PROCESSING	GO_REPLICATION_FORK_PROCESSING		35	-0.485308	-1.44277	0.0269978	0.241364	1	12026	tags=77%, list=44%, signal=137%
GO_PROTEIN_LOCALIZATION_TO_MITOCHONDRION	GO_PROTEIN_LOCALIZATION_TO_MITOCHONDRION		141	-0.419908	-1.44078	0.005005	0.241497	1	11408	tags=62%, list=42%, signal=105%
GO_FOLIC_ACID_CONTAINING_COMPOUND_METABOLIC_PROCESS	GO_FOLIC_ACID_CONTAINING_COMPOUND_METABOLIC_PROCESS		25	-0.509945	-1.4431	0.0349493	0.24184	1	8387	tags=52%, list=31%, signal=75%
GO_NEGATIVE_REGULATION_OF_DNA_BINDING_TRANSCRIPTION_FACTOR_ACTIVITY	GO_NEGATIVE_REGULATION_OF_DNA_BINDING_TRANSCRIPTION_FACTOR_ACTIVITY		150	-0.418879	-1.44446	0.00201005	0.241887	1	7428	tags=40%, list=27%, signal=55%
GO_REGULATION_OF_CELLULAR_AMIDE_METABOLIC_PROCESS	GO_REGULATION_OF_CELLULAR_AMIDE_METABOLIC_PROCESS		403	-0.40166	-1.44472	0	0.241908	1	9003	tags=48%, list=33%, signal=71%
GO_REGULATION_OF_DNA_REPAIR	GO_REGULATION_OF_DNA_REPAIR		127	-0.423676	-1.44384	0.00303337	0.242042	1	11045	tags=63%, list=40%, signal=105%
GO_REGULATION_OF_STEM_CELL_DIFFERENTIATION	GO_REGULATION_OF_STEM_CELL_DIFFERENTIATION		111	-0.428253	-1.44327	0.00404449	0.242114	1	10205	tags=53%, list=37%, signal=84%
GO_NUCLEAR_TRANSPORT	GO_NUCLEAR_TRANSPORT		341	-0.405434	-1.44492	0	0.242197	1	10136	tags=55%, list=37%, signal=86%
GO_ATP_DEPENDENT_CHROMATIN_REMODELING	GO_ATP_DEPENDENT_CHROMATIN_REMODELING		85	-0.433063	-1.44341	0.0131846	0.242393	1	9438	tags=58%, list=34%, signal=88%
GO_CALCIUM_ION_TRANSMEMBRANE_IMPORT_INTO_CYTOSOL	GO_CALCIUM_ION_TRANSMEMBRANE_IMPORT_INTO_CYTOSOL		125	-0.423067	-1.44394	0.00402414	0.242421	1	5221	tags=30%, list=19%, signal=37%
GO_RESPONSE_TO_INTERLEUKIN_12	GO_RESPONSE_TO_INTERLEUKIN_12		49	-0.459093	-1.43579	0.0256959	0.242616	1	8949	tags=51%, list=33%, signal=76%
GO_PROTEIN_LOCALIZATION_TO_ENDOSOME	GO_PROTEIN_LOCALIZATION_TO_ENDOSOME		25	-0.510269	-1.43547	0.0302013	0.242744	1	7380	tags=52%, list=27%, signal=71%
GO_ALCOHOL_BIOSYNTHETIC_PROCESS	GO_ALCOHOL_BIOSYNTHETIC_PROCESS		147	-0.413254	-1.43513	0.00100301	0.242932	1	9958	tags=50%, list=36%, signal=78%
GO_NEGATIVE_REGULATION_OF_LEUKOCYTE_CELL_CELL_ADHESION	GO_NEGATIVE_REGULATION_OF_LEUKOCYTE_CELL_CELL_ADHESION		120	-0.423263	-1.4383	0.00505051	0.243008	1	5203	tags=29%, list=19%, signal=36%
GO_NEGATIVE_REGULATION_OF_MEGAKARYOCYTE_DIFFERENTIATION	GO_NEGATIVE_REGULATION_OF_MEGAKARYOCYTE_DIFFERENTIATION		16	-0.557007	-1.43634	0.056272	0.243087	1	7670	tags=56%, list=28%, signal=78%
GO_HISTONE_MRNA_METABOLIC_PROCESS	GO_HISTONE_MRNA_METABOLIC_PROCESS		25	-0.513344	-1.43797	0.0443459	0.243181	1	8881	tags=60%, list=32%, signal=89%
GO_GLUCOSE_METABOLIC_PROCESS	GO_GLUCOSE_METABOLIC_PROCESS		193	-0.409249	-1.43475	0	0.243198	1	9674	tags=49%, list=35%, signal=76%
GO_AUTONOMIC_NERVOUS_SYSTEM_DEVELOPMENT	GO_AUTONOMIC_NERVOUS_SYSTEM_DEVELOPMENT		38	-0.469845	-1.4358	0.0268528	0.243208	1	1657	tags=16%, list=6%, signal=17%
GO_INORGANIC_ANION_TRANSPORT	GO_INORGANIC_ANION_TRANSPORT		144	-0.42058	-1.43606	0	0.243209	1	8365	tags=44%, list=31%, signal=64%
GO_NEGATIVE_REGULATION_OF_NEURAL_PRECURSOR_CELL_PROLIFERATION	GO_NEGATIVE_REGULATION_OF_NEURAL_PRECURSOR_CELL_PROLIFERATION		20	-0.5291	-1.43653	0.0461894	0.243268	1	5185	tags=45%, list=19%, signal=55%
GO_NEGATIVE_REGULATION_OF_CELLULAR_AMIDE_METABOLIC_PROCESS	GO_NEGATIVE_REGULATION_OF_CELLULAR_AMIDE_METABOLIC_PROCESS		148	-0.41621	-1.43389	0.00702811	0.243382	1	7672	tags=42%, list=28%, signal=58%
GO_MODULATION_BY_HOST_OF_SYMBIONT_PROCESS	GO_MODULATION_BY_HOST_OF_SYMBIONT_PROCESS		58	-0.450228	-1.43434	0.0134855	0.243591	1	7599	tags=47%, list=28%, signal=64%
GO_NEURAL_NUCLEUS_DEVELOPMENT	GO_NEURAL_NUCLEUS_DEVELOPMENT		55	-0.451771	-1.4383	0.0229885	0.243632	1	6309	tags=36%, list=23%, signal=47%
GO_PYRUVATE_METABOLIC_PROCESS	GO_PYRUVATE_METABOLIC_PROCESS		145	-0.415139	-1.43658	0.00200602	0.243757	1	9262	tags=49%, list=34%, signal=74%
GO_NUCLEOTIDE_TRANSPORT	GO_NUCLEOTIDE_TRANSPORT		34	-0.482095	-1.43956	0.027897	0.243759	1	2756	tags=35%, list=10%, signal=39%
GO_POSITIVE_REGULATION_OF_SMOOTH_MUSCLE_CELL_PROLIFERATION	GO_POSITIVE_REGULATION_OF_SMOOTH_MUSCLE_CELL_PROLIFERATION		83	-0.432616	-1.43394	0.00711382	0.24386	1	7453	tags=36%, list=27%, signal=49%
GO_NUCLEOSOME_ORGANIZATION	GO_NUCLEOSOME_ORGANIZATION		159	-0.414017	-1.43898	0	0.243874	1	9463	tags=53%, list=35%, signal=80%
GO_TELOMERE_ORGANIZATION	GO_TELOMERE_ORGANIZATION		172	-0.415139	-1.43735	0.00301205	0.243964	1	10681	tags=59%, list=39%, signal=97%
GO_POSITIVE_REGULATION_OF_CELLULAR_AMIDE_METABOLIC_PROCESS	GO_POSITIVE_REGULATION_OF_CELLULAR_AMIDE_METABOLIC_PROCESS		154	-0.413889	-1.43677	0.00100604	0.244	1	8873	tags=51%, list=32%, signal=75%
GO_REGULATION_OF_LYMPHOCYTE_DIFFERENTIATION	GO_REGULATION_OF_LYMPHOCYTE_DIFFERENTIATION		171	-0.412479	-1.43856	0.00300601	0.244212	1	5373	tags=28%, list=20%, signal=35%
GO_REGULATION_OF_MUSCLE_HYPERTROPHY	GO_REGULATION_OF_MUSCLE_HYPERTROPHY		51	-0.462086	-1.43832	0.0242105	0.244237	1	5886	tags=29%, list=21%, signal=37%
GO_RESPONSE_TO_HEAT	GO_RESPONSE_TO_HEAT		149	-0.420367	-1.43907	0.00300601	0.244259	1	10187	tags=54%, list=37%, signal=86%
GO_RIBONUCLEOSIDE_TRIPHOSPHATE_BIOSYNTHETIC_PROCESS	GO_RIBONUCLEOSIDE_TRIPHOSPHATE_BIOSYNTHETIC_PROCESS		67	-0.443618	-1.43678	0.0143737	0.244617	1	11997	tags=67%, list=44%, signal=119%
GO_CARDIAC_SEPTUM_MORPHOGENESIS	GO_CARDIAC_SEPTUM_MORPHOGENESIS		66	-0.441238	-1.42647	0.0176349	0.244892	1	6951	tags=36%, list=25%, signal=49%
GO_WATER_SOLUBLE_VITAMIN_METABOLIC_PROCESS	GO_WATER_SOLUBLE_VITAMIN_METABOLIC_PROCESS		80	-0.435252	-1.43268	0.00610376	0.244957	1	10188	tags=59%, list=37%, signal=93%
GO_LIPID_PHOSPHORYLATION	GO_LIPID_PHOSPHORYLATION		64	-0.441591	-1.42545	0.0186528	0.244994	1	9883	tags=55%, list=36%, signal=85%
GO_INTERLEUKIN_2_PRODUCTION	GO_INTERLEUKIN_2_PRODUCTION		51	-0.458805	-1.42664	0.0147992	0.245042	1	7239	tags=45%, list=26%, signal=61%
GO_TRANSCRIPTION_INITIATION_FROM_RNA_POLYMERASE_I_PROMOTER	GO_TRANSCRIPTION_INITIATION_FROM_RNA_POLYMERASE_I_PROMOTER		35	-0.474777	-1.43288	0.0316249	0.245137	1	10274	tags=69%, list=37%, signal=110%
GO_CELLULAR_RESPONSE_TO_UV	GO_CELLULAR_RESPONSE_TO_UV		79	-0.432144	-1.4268	0.0187305	0.245222	1	10205	tags=61%, list=37%, signal=97%
GO_REGULATION_OF_TRANSLATIONAL_FIDELITY	GO_REGULATION_OF_TRANSLATIONAL_FIDELITY		17	-0.553798	-1.42581	0.0406977	0.245314	1	8222	tags=65%, list=30%, signal=92%
GO_ROOF_OF_MOUTH_DEVELOPMENT	GO_ROOF_OF_MOUTH_DEVELOPMENT		79	-0.432767	-1.42552	0.00819672	0.245427	1	7476	tags=41%, list=27%, signal=56%
GO_NEGATIVE_REGULATION_OF_CD4_POSITIVE_ALPHA_BETA_T_CELL_ACTIVATION	GO_NEGATIVE_REGULATION_OF_CD4_POSITIVE_ALPHA_BETA_T_CELL_ACTIVATION		30	-0.496896	-1.42791	0.0422692	0.245487	1	5203	tags=30%, list=19%, signal=37%
GO_DNA_REPLICATION_DEPENDENT_NUCLEOSOME_ORGANIZATION	GO_DNA_REPLICATION_DEPENDENT_NUCLEOSOME_ORGANIZATION		30	-0.492476	-1.4312	0.0414798	0.245571	1	9356	tags=63%, list=34%, signal=96%
GO_DNA_TEMPLATED_TRANSCRIPTION_ELONGATION	GO_DNA_TEMPLATED_TRANSCRIPTION_ELONGATION		110	-0.422059	-1.43144	0.00404858	0.245571	1	12493	tags=70%, list=46%, signal=128%
GO_POSITIVE_REGULATION_OF_MEMBRANE_PERMEABILITY	GO_POSITIVE_REGULATION_OF_MEMBRANE_PERMEABILITY		61	-0.448985	-1.4281	0.00828157	0.245595	1	10355	tags=54%, list=38%, signal=87%
GO_POSITIVE_REGULATION_OF_MESENCHYMAL_CELL_PROLIFERATION	GO_POSITIVE_REGULATION_OF_MESENCHYMAL_CELL_PROLIFERATION		19	-0.537957	-1.42496	0.0509849	0.245666	1	637	tags=16%, list=2%, signal=16%
GO_REGULATION_OF_DNA_TEMPLATED_TRANSCRIPTION_ELONGATION	GO_REGULATION_OF_DNA_TEMPLATED_TRANSCRIPTION_ELONGATION		48	-0.450884	-1.42684	0.0405983	0.245683	1	12658	tags=73%, list=46%, signal=135%
GO_REGULATION_OF_PHOSPHOLIPID_BIOSYNTHETIC_PROCESS	GO_REGULATION_OF_PHOSPHOLIPID_BIOSYNTHETIC_PROCESS		16	-0.552052	-1.43189	0.0531287	0.245707	1	3718	tags=38%, list=14%, signal=43%
GO_TRANSCRIPTION_ELONGATION_FROM_RNA_POLYMERASE_I_PROMOTER	GO_TRANSCRIPTION_ELONGATION_FROM_RNA_POLYMERASE_I_PROMOTER		28	-0.50007	-1.42586	0.0375276	0.245743	1	9773	tags=71%, list=36%, signal=111%
GO_NEGATIVE_REGULATION_OF_SMOOTH_MUSCLE_CELL_PROLIFERATION	GO_NEGATIVE_REGULATION_OF_SMOOTH_MUSCLE_CELL_PROLIFERATION		44	-0.468635	-1.42852	0.0344828	0.245779	1	5452	tags=27%, list=20%, signal=34%
GO_POSITIVE_REGULATION_OF_CELLULAR_PROTEIN_LOCALIZATION	GO_POSITIVE_REGULATION_OF_CELLULAR_PROTEIN_LOCALIZATION		322	-0.401516	-1.42695	0	0.246006	1	9103	tags=45%, list=33%, signal=67%
GO_NEGATIVE_REGULATION_OF_I_KAPPAB_KINASE_NF_KAPPAB_SIGNALING	GO_NEGATIVE_REGULATION_OF_I_KAPPAB_KINASE_NF_KAPPAB_SIGNALING		45	-0.465466	-1.42816	0.0247312	0.246047	1	9115	tags=51%, list=33%, signal=76%
GO_MRNA_CIS_SPLICING_VIA_SPLICEOSOME	GO_MRNA_CIS_SPLICING_VIA_SPLICEOSOME		34	-0.483925	-1.43147	0.043573	0.246103	1	12348	tags=85%, list=45%, signal=155%
GO_NEGATIVE_REGULATION_OF_PEPTIDYL_THREONINE_PHOSPHORYLATION	GO_NEGATIVE_REGULATION_OF_PEPTIDYL_THREONINE_PHOSPHORYLATION		18	-0.549352	-1.43191	0.0695249	0.246278	1	4963	tags=39%, list=18%, signal=47%
GO_POST_GOLGI_VESICLE_MEDIATED_TRANSPORT	GO_POST_GOLGI_VESICLE_MEDIATED_TRANSPORT		101	-0.42457	-1.42705	0.00511771	0.246313	1	10687	tags=58%, list=39%, signal=95%
GO_MRNA_3_END_PROCESSING	GO_MRNA_3_END_PROCESSING		99	-0.424433	-1.42854	0.0120968	0.246321	1	13608	tags=82%, list=50%, signal=162%
GO_T_CELL_RECEPTOR_SIGNALING_PATHWAY	GO_T_CELL_RECEPTOR_SIGNALING_PATHWAY		190	-0.408874	-1.42877	0.001001	0.246367	1	6656	tags=37%, list=24%, signal=49%
GO_DETECTION_OF_STIMULUS_INVOLVED_IN_SENSORY_PERCEPTION_OF_PAIN	GO_DETECTION_OF_STIMULUS_INVOLVED_IN_SENSORY_PERCEPTION_OF_PAIN		22	-0.523239	-1.42709	0.0396733	0.246816	1	3881	tags=27%, list=14%, signal=32%
GO_REGULATION_OF_POSTTRANSCRIPTIONAL_GENE_SILENCING	GO_REGULATION_OF_POSTTRANSCRIPTIONAL_GENE_SILENCING		113	-0.420129	-1.43011	0.00507099	0.246872	1	11072	tags=59%, list=40%, signal=99%
GO_HISTONE_UBIQUITINATION	GO_HISTONE_UBIQUITINATION		46	-0.45543	-1.42959	0.0313175	0.246903	1	11568	tags=67%, list=42%, signal=116%
GO_ALPHA_BETA_T_CELL_ACTIVATION	GO_ALPHA_BETA_T_CELL_ACTIVATION		142	-0.413899	-1.42879	0.00401606	0.246908	1	5980	tags=32%, list=22%, signal=40%
GO_REGULATION_OF_MRNA_SPLICING_VIA_SPLICEOSOME	GO_REGULATION_OF_MRNA_SPLICING_VIA_SPLICEOSOME		105	-0.420796	-1.42891	0.0132383	0.247243	1	12788	tags=65%, list=47%, signal=121%
GO_NEURAL_TUBE_PATTERNING	GO_NEURAL_TUBE_PATTERNING		36	-0.478182	-1.43014	0.0298013	0.247388	1	9085	tags=50%, list=33%, signal=75%
GO_RESPONSE_TO_ENDOPLASMIC_RETICULUM_STRESS	GO_RESPONSE_TO_ENDOPLASMIC_RETICULUM_STRESS		283	-0.400707	-1.42963	0	0.247406	1	10446	tags=53%, list=38%, signal=85%
GO_B_CELL_HOMEOSTASIS	GO_B_CELL_HOMEOSTASIS		29	-0.490978	-1.42905	0.046875	0.247535	1	7962	tags=45%, list=29%, signal=63%
GO_NEGATIVE_REGULATION_OF_CELL_CYCLE_G2_M_PHASE_TRANSITION	GO_NEGATIVE_REGULATION_OF_CELL_CYCLE_G2_M_PHASE_TRANSITION		102	-0.422496	-1.42379	0.0111562	0.247747	1	8120	tags=46%, list=30%, signal=65%
GO_CELLULAR_RESPONSE_TO_GLUCOSE_STARVATION	GO_CELLULAR_RESPONSE_TO_GLUCOSE_STARVATION		47	-0.46315	-1.42326	0.0318471	0.247792	1	10045	tags=57%, list=37%, signal=91%
GO_REGULATION_OF_MEGAKARYOCYTE_DIFFERENTIATION	GO_REGULATION_OF_MEGAKARYOCYTE_DIFFERENTIATION		79	-0.431917	-1.42342	0.00918367	0.248014	1	9510	tags=49%, list=35%, signal=75%
GO_DNA_DEPENDENT_DNA_REPLICATION_MAINTENANCE_OF_FIDELITY	GO_DNA_DEPENDENT_DNA_REPLICATION_MAINTENANCE_OF_FIDELITY		44	-0.458067	-1.42181	0.0344828	0.248765	1	12026	tags=75%, list=44%, signal=133%
GO_NEGATIVE_REGULATION_OF_ANTIGEN_RECEPTOR_MEDIATED_SIGNALING_PATHWAY	GO_NEGATIVE_REGULATION_OF_ANTIGEN_RECEPTOR_MEDIATED_SIGNALING_PATHWAY		30	-0.49253	-1.42252	0.0417582	0.24882	1	5031	tags=37%, list=18%, signal=45%
GO_PURINE_CONTAINING_COMPOUND_METABOLIC_PROCESS	GO_PURINE_CONTAINING_COMPOUND_METABOLIC_PROCESS		437	-0.395736	-1.42187	0	0.249188	1	8359	tags=42%, list=30%, signal=60%
GO_PEROXISOMAL_MEMBRANE_TRANSPORT	GO_PEROXISOMAL_MEMBRANE_TRANSPORT		20	-0.522496	-1.42202	0.0659722	0.249391	1	11666	tags=80%, list=43%, signal=139%
GO_REGULATION_OF_JUN_KINASE_ACTIVITY	GO_REGULATION_OF_JUN_KINASE_ACTIVITY		82	-0.430786	-1.42111	0.0113636	0.249807	1	9380	tags=52%, list=34%, signal=79%
GO_POSITIVE_REGULATION_OF_INTERLEUKIN_2_PRODUCTION	GO_POSITIVE_REGULATION_OF_INTERLEUKIN_2_PRODUCTION		26	-0.501816	-1.41824	0.0605381	0.249882	1	12238	tags=81%, list=45%, signal=146%
GO_PROTEIN_HOMOOLIGOMERIZATION	GO_PROTEIN_HOMOOLIGOMERIZATION		160	-0.407383	-1.41798	0.00200803	0.249953	1	7892	tags=37%, list=29%, signal=51%
GO_NEGATIVE_REGULATION_OF_DNA_BIOSYNTHETIC_PROCESS	GO_NEGATIVE_REGULATION_OF_DNA_BIOSYNTHETIC_PROCESS		36	-0.471836	-1.41222	0.0537634	0.249954	1	9301	tags=58%, list=34%, signal=88%
GO_DNA_GEOMETRIC_CHANGE	GO_DNA_GEOMETRIC_CHANGE		112	-0.419875	-1.41776	0.00707071	0.249959	1	10083	tags=56%, list=37%, signal=89%
