# Supplementary material for: Comprehensive identification of RNA transcripts and construction of RNA network in chronic obstructive pulmonary disease
Source: Respir Res. 2022 Jun 11;23:154. doi: 10.1186/s12931-022-02069-8 (PMC9188256; doi:10.1186/s12931-022-02069-8)
Supplement: Supplementary file 9 — Additional file 9. 396 gene sets significantly enriched at nominal p-value ≤1% in GSEA analysis. [file 12931_2022_2069_MOESM9_ESM.xlsx]

## Sheet: Sheet7
396 gene sets significantly enriched at nominal p-value ≤1% in GSEA analysis
NAME	GS<br> follow link to MSigDB	GS DETAILS	SIZE	ES	NES	NOM p-val	FDR q-val	FWER p-val	RANK AT MAX	LEADING EDGE
GO_RIBOSOMAL_LARGE_SUBUNIT_BIOGENESIS	GO_RIBOSOMAL_LARGE_SUBUNIT_BIOGENESIS	Details ...	72	-0.533838	-1.73875	0	0.104064	0.886	9990	tags=76%, list=36%, signal=120%
GO_OXIDATIVE_PHOSPHORYLATION	GO_OXIDATIVE_PHOSPHORYLATION	Details ...	141	-0.505838	-1.74402	0	0.106421	0.868	7977	tags=56%, list=29%, signal=79%
GO_TRNA_MODIFICATION	GO_TRNA_MODIFICATION		88	-0.513245	-1.70568	0	0.106788	0.978	11848	tags=83%, list=43%, signal=146%
GO_MATURATION_OF_SSU_RRNA	GO_MATURATION_OF_SSU_RRNA		50	-0.541276	-1.70173	0	0.107433	0.988	11460	tags=90%, list=42%, signal=154%
GO_HOMOPHILIC_CELL_ADHESION_VIA_PLASMA_MEMBRANE_ADHESION_MOLECULES	GO_HOMOPHILIC_CELL_ADHESION_VIA_PLASMA_MEMBRANE_ADHESION_MOLECULES		127	-0.493028	-1.70293	0	0.108358	0.986	3732	tags=30%, list=14%, signal=34%
GO_ENDOPLASMIC_RETICULUM_UNFOLDED_PROTEIN_RESPONSE	GO_ENDOPLASMIC_RETICULUM_UNFOLDED_PROTEIN_RESPONSE		123	-0.495889	-1.68531	0	0.108623	0.996	7595	tags=54%, list=28%, signal=75%
GO_MITOCHONDRIAL_TRANSLATION	GO_MITOCHONDRIAL_TRANSLATION		133	-0.4989	-1.70626	0	0.108795	0.978	11507	tags=77%, list=42%, signal=132%
GO_RESPONSE_TO_CADMIUM_ION	GO_RESPONSE_TO_CADMIUM_ION	Details ...	55	-0.548404	-1.73914	0	0.10881	0.885	3893	tags=33%, list=14%, signal=38%
GO_VENTRAL_SPINAL_CORD_DEVELOPMENT	GO_VENTRAL_SPINAL_CORD_DEVELOPMENT		38	-0.557422	-1.68791	0	0.109456	0.996	5066	tags=39%, list=18%, signal=48%
GO_REGULATION_OF_TRANSLATIONAL_INITIATION	GO_REGULATION_OF_TRANSLATIONAL_INITIATION		74	-0.515319	-1.68878	0	0.11061	0.996	8996	tags=64%, list=33%, signal=94%
GO_NADH_DEHYDROGENASE_COMPLEX_ASSEMBLY	GO_NADH_DEHYDROGENASE_COMPLEX_ASSEMBLY		65	-0.528847	-1.70656	0	0.111509	0.977	10704	tags=75%, list=39%, signal=123%
GO_MITOCHONDRIAL_RESPIRATORY_CHAIN_COMPLEX_ASSEMBLY	GO_MITOCHONDRIAL_RESPIRATORY_CHAIN_COMPLEX_ASSEMBLY		102	-0.503213	-1.67773	0	0.1116	0.998	10748	tags=73%, list=39%, signal=119%
GO_NCRNA_TRANSCRIPTION	GO_NCRNA_TRANSCRIPTION		107	-0.496066	-1.68075	0	0.113564	0.997	9463	tags=64%, list=35%, signal=97%
GO_CELLULAR_DEFENSE_RESPONSE	GO_CELLULAR_DEFENSE_RESPONSE		49	-0.541347	-1.69049	0	0.113878	0.994	3039	tags=27%, list=11%, signal=30%
GO_MITOCHONDRIAL_GENE_EXPRESSION	GO_MITOCHONDRIAL_GENE_EXPRESSION		163	-0.48942	-1.70692	0	0.114074	0.977	11507	tags=75%, list=42%, signal=128%
GO_TRANSLATIONAL_TERMINATION	GO_TRANSLATIONAL_TERMINATION		103	-0.501083	-1.69364	0	0.114333	0.992	11507	tags=75%, list=42%, signal=128%
GO_RIBOSOME_BIOGENESIS	GO_RIBOSOME_BIOGENESIS	Details ...	300	-0.493097	-1.74588	0	0.115962	0.86	10919	tags=74%, list=40%, signal=121%
GO_IRE1_MEDIATED_UNFOLDED_PROTEIN_RESPONSE	GO_IRE1_MEDIATED_UNFOLDED_PROTEIN_RESPONSE		67	-0.5249	-1.70724	0	0.117131	0.977	7528	tags=57%, list=27%, signal=78%
GO_MRNA_EXPORT_FROM_NUCLEUS	GO_MRNA_EXPORT_FROM_NUCLEUS		109	-0.481183	-1.62848	0	0.120427	1	11758	tags=75%, list=43%, signal=131%
GO_POSITIVE_REGULATION_OF_PROTEIN_LOCALIZATION_TO_NUCLEUS	GO_POSITIVE_REGULATION_OF_PROTEIN_LOCALIZATION_TO_NUCLEUS		77	-0.494965	-1.63059	0	0.120987	1	9103	tags=57%, list=33%, signal=85%
GO_VIRAL_GENE_EXPRESSION	GO_VIRAL_GENE_EXPRESSION		193	-0.468158	-1.63108	0	0.121603	1	10970	tags=66%, list=40%, signal=109%
GO_RIBONUCLEOPROTEIN_COMPLEX_SUBUNIT_ORGANIZATION	GO_RIBONUCLEOPROTEIN_COMPLEX_SUBUNIT_ORGANIZATION		197	-0.468982	-1.62867	0	0.122829	1	8903	tags=58%, list=32%, signal=85%
GO_MITOCHONDRIAL_TRANSLATIONAL_TERMINATION	GO_MITOCHONDRIAL_TRANSLATIONAL_TERMINATION		87	-0.496488	-1.64018	0	0.124377	1	11507	tags=76%, list=42%, signal=130%
GO_TELOMERE_MAINTENANCE_VIA_TELOMERE_LENGTHENING	GO_TELOMERE_MAINTENANCE_VIA_TELOMERE_LENGTHENING		81	-0.49735	-1.64117	0	0.124535	1	10639	tags=72%, list=39%, signal=117%
GO_CELLULAR_RESPIRATION	GO_CELLULAR_RESPIRATION		181	-0.465645	-1.63473	0	0.124964	1	7977	tags=51%, list=29%, signal=72%
GO_CYTOPLASMIC_TRANSLATION	GO_CYTOPLASMIC_TRANSLATION		100	-0.493028	-1.64202	0	0.12506	1	8996	tags=60%, list=33%, signal=89%
GO_ATP_SYNTHESIS_COUPLED_ELECTRON_TRANSPORT	GO_ATP_SYNTHESIS_COUPLED_ELECTRON_TRANSPORT		94	-0.518985	-1.72213	0	0.125492	0.945	7977	tags=59%, list=29%, signal=82%
GO_REGULATION_OF_CELLULAR_AMINE_METABOLIC_PROCESS	GO_REGULATION_OF_CELLULAR_AMINE_METABOLIC_PROCESS		73	-0.492113	-1.61827	0	0.125731	1	8108	tags=52%, list=30%, signal=74%
GO_RNA_METHYLATION	GO_RNA_METHYLATION		81	-0.499783	-1.64326	0	0.126339	1	12383	tags=79%, list=45%, signal=144%
GO_COTRANSLATIONAL_PROTEIN_TARGETING_TO_MEMBRANE	GO_COTRANSLATIONAL_PROTEIN_TARGETING_TO_MEMBRANE		100	-0.481869	-1.62112	0	0.126345	1	11902	tags=77%, list=43%, signal=136%
GO_ESTABLISHMENT_OF_PROTEIN_LOCALIZATION_TO_ENDOPLASMIC_RETICULUM	GO_ESTABLISHMENT_OF_PROTEIN_LOCALIZATION_TO_ENDOPLASMIC_RETICULUM		115	-0.480146	-1.64632	0	0.126421	1	10901	tags=70%, list=40%, signal=115%
GO_NUCLEAR_TRANSCRIBED_MRNA_CATABOLIC_PROCESS_NONSENSE_MEDIATED_DECAY	GO_NUCLEAR_TRANSCRIBED_MRNA_CATABOLIC_PROCESS_NONSENSE_MEDIATED_DECAY		120	-0.474289	-1.62022	0	0.126488	1	11646	tags=73%, list=42%, signal=127%
GO_PROTEIN_FOLDING	GO_PROTEIN_FOLDING	Details ...	209	-0.491754	-1.72396	0	0.127277	0.942	8410	tags=55%, list=31%, signal=78%
GO_NCRNA_METABOLIC_PROCESS	GO_NCRNA_METABOLIC_PROCESS	Details ...	465	-0.487302	-1.76684	0	0.127467	0.748	11000	tags=71%, list=40%, signal=116%
GO_REGULATION_OF_CELLULAR_AMINO_ACID_METABOLIC_PROCESS	GO_REGULATION_OF_CELLULAR_AMINO_ACID_METABOLIC_PROCESS		59	-0.512767	-1.63603	0	0.127738	1	6656	tags=49%, list=24%, signal=65%
GO_RRNA_METABOLIC_PROCESS	GO_RRNA_METABOLIC_PROCESS	Details ...	232	-0.495316	-1.74771	0	0.127837	0.852	10986	tags=73%, list=40%, signal=121%
GO_RESPONSE_TO_TOPOLOGICALLY_INCORRECT_PROTEIN	GO_RESPONSE_TO_TOPOLOGICALLY_INCORRECT_PROTEIN		197	-0.459037	-1.61387	0	0.128052	1	7595	tags=49%, list=28%, signal=68%
GO_RNA_MODIFICATION	GO_RNA_MODIFICATION		162	-0.476323	-1.64643	0	0.128096	1	8995	tags=62%, list=33%, signal=91%
GO_CELL_FATE_SPECIFICATION	GO_CELL_FATE_SPECIFICATION		74	-0.507101	-1.65946	0	0.128867	1	4899	tags=30%, list=18%, signal=36%
GO_ATP_METABOLIC_PROCESS	GO_ATP_METABOLIC_PROCESS		292	-0.451437	-1.61404	0	0.129048	1	8507	tags=50%, list=31%, signal=72%
GO_RIBONUCLEOPROTEIN_COMPLEX_BIOGENESIS	GO_RIBONUCLEOPROTEIN_COMPLEX_BIOGENESIS		433	-0.478018	-1.71482	0	0.129423	0.963	9990	tags=65%, list=36%, signal=101%
GO_RESPIRATORY_ELECTRON_TRANSPORT_CHAIN	GO_RESPIRATORY_ELECTRON_TRANSPORT_CHAIN		112	-0.484216	-1.64364	0	0.129427	1	7977	tags=54%, list=29%, signal=77%
GO_CELL_DIFFERENTIATION_IN_SPINAL_CORD	GO_CELL_DIFFERENTIATION_IN_SPINAL_CORD		43	-0.538171	-1.64659	0	0.129806	1	4983	tags=35%, list=18%, signal=43%
GO_AEROBIC_RESPIRATION	GO_AEROBIC_RESPIRATION		84	-0.482781	-1.60829	0	0.131473	1	9441	tags=61%, list=34%, signal=92%
GO_TRNA_PROCESSING	GO_TRNA_PROCESSING	Details ...	127	-0.516847	-1.77667	0	0.131552	0.683	8995	tags=65%, list=33%, signal=97%
GO_RNA_LOCALIZATION	GO_RNA_LOCALIZATION		225	-0.466887	-1.6511	0	0.132246	1	11209	tags=69%, list=41%, signal=116%
GO_RNA_EXPORT_FROM_NUCLEUS	GO_RNA_EXPORT_FROM_NUCLEUS		136	-0.478152	-1.64755	0	0.132262	1	11758	tags=76%, list=43%, signal=132%
GO_TRANSLATIONAL_ELONGATION	GO_TRANSLATIONAL_ELONGATION		129	-0.482213	-1.66151	0	0.132448	1	11507	tags=73%, list=42%, signal=125%
GO_NUCLEAR_TRANSCRIBED_MRNA_CATABOLIC_PROCESS	GO_NUCLEAR_TRANSCRIBED_MRNA_CATABOLIC_PROCESS		204	-0.458255	-1.60109	0	0.132694	1	11646	tags=70%, list=42%, signal=120%
GO_INNER_MITOCHONDRIAL_MEMBRANE_ORGANIZATION	GO_INNER_MITOCHONDRIAL_MEMBRANE_ORGANIZATION		51	-0.519222	-1.65255	0	0.134321	1	11794	tags=82%, list=43%, signal=144%
GO_CELLULAR_RESPONSE_TO_TOPOLOGICALLY_INCORRECT_PROTEIN	GO_CELLULAR_RESPONSE_TO_TOPOLOGICALLY_INCORRECT_PROTEIN		161	-0.479289	-1.65497	0	0.134441	1	7595	tags=52%, list=28%, signal=71%
GO_TRANSLATIONAL_INITIATION	GO_TRANSLATIONAL_INITIATION		187	-0.472412	-1.65299	0	0.135797	1	10316	tags=67%, list=38%, signal=106%
GO_MITOCHONDRIAL_ELECTRON_TRANSPORT_NADH_TO_UBIQUINONE	GO_MITOCHONDRIAL_ELECTRON_TRANSPORT_NADH_TO_UBIQUINONE	Details ...	54	-0.571	-1.78994	0	0.137536	0.608	7977	tags=67%, list=29%, signal=94%
GO_RNA_SPLICING	GO_RNA_SPLICING		430	-0.442872	-1.59085	0	0.139544	1	11793	tags=68%, list=43%, signal=117%
GO_CELLULAR_AMINO_ACID_METABOLIC_PROCESS	GO_CELLULAR_AMINO_ACID_METABOLIC_PROCESS		320	-0.44567	-1.59183	0	0.140287	1	7502	tags=46%, list=27%, signal=62%
GO_TRNA_METABOLIC_PROCESS	GO_TRNA_METABOLIC_PROCESS	Details ...	180	-0.51127	-1.77971	0	0.141146	0.66	8995	tags=65%, list=33%, signal=96%
GO_RNA_SPLICING_VIA_TRANSESTERIFICATION_REACTIONS	GO_RNA_SPLICING_VIA_TRANSESTERIFICATION_REACTIONS		341	-0.44427	-1.58923	0	0.141175	1	11102	tags=64%, list=41%, signal=106%
GO_REGULATION_OF_CELLULAR_RESPONSE_TO_HEAT	GO_REGULATION_OF_CELLULAR_RESPONSE_TO_HEAT		76	-0.477738	-1.58067	0	0.144139	1	10170	tags=61%, list=37%, signal=96%
GO_CELLULAR_COMPONENT_MAINTENANCE	GO_CELLULAR_COMPONENT_MAINTENANCE		56	-0.498219	-1.58297	0	0.145434	1	7283	tags=46%, list=27%, signal=63%
GO_REGULATION_OF_ALPHA_BETA_T_CELL_ACTIVATION	GO_REGULATION_OF_ALPHA_BETA_T_CELL_ACTIVATION		95	-0.47142	-1.5788	0	0.146455	1	5203	tags=34%, list=19%, signal=41%
GO_RESPONSE_TO_COPPER_ION	GO_RESPONSE_TO_COPPER_ION	Details ...	33	-0.600127	-1.80461	0	0.148947	0.517	7502	tags=55%, list=27%, signal=75%
GO_MITOCHONDRIAL_TRANSMEMBRANE_TRANSPORT	GO_MITOCHONDRIAL_TRANSMEMBRANE_TRANSPORT		100	-0.470008	-1.57657	0	0.149102	1	11662	tags=73%, list=43%, signal=127%
GO_NCRNA_PROCESSING	GO_NCRNA_PROCESSING	Details ...	378	-0.489344	-1.75217	0	0.149225	0.838	11000	tags=72%, list=40%, signal=119%
GO_MITOCHONDRIAL_MEMBRANE_ORGANIZATION	GO_MITOCHONDRIAL_MEMBRANE_ORGANIZATION		135	-0.45631	-1.57315	0	0.152089	1	8297	tags=48%, list=30%, signal=69%
GO_POSITIVE_REGULATION_OF_INTRACELLULAR_TRANSPORT	GO_POSITIVE_REGULATION_OF_INTRACELLULAR_TRANSPORT		213	-0.441025	-1.55657	0	0.168514	1	9159	tags=49%, list=33%, signal=73%
GO_MRNA_TRANSPORT	GO_MRNA_TRANSPORT		144	-0.447121	-1.55165	0	0.169016	1	11758	tags=69%, list=43%, signal=121%
GO_ESTABLISHMENT_OF_RNA_LOCALIZATION	GO_ESTABLISHMENT_OF_RNA_LOCALIZATION		192	-0.447392	-1.55398	0	0.16962	1	11758	tags=69%, list=43%, signal=120%
GO_PROTEIN_TRANSPORT_ALONG_MICROTUBULE	GO_PROTEIN_TRANSPORT_ALONG_MICROTUBULE		68	-0.48482	-1.55339	0	0.169625	1	9418	tags=53%, list=34%, signal=80%
GO_THIOESTER_METABOLIC_PROCESS	GO_THIOESTER_METABOLIC_PROCESS		98	-0.453302	-1.54922	0	0.169753	1	6975	tags=41%, list=25%, signal=55%
GO_ESTABLISHMENT_OF_PROTEIN_LOCALIZATION_TO_MEMBRANE	GO_ESTABLISHMENT_OF_PROTEIN_LOCALIZATION_TO_MEMBRANE		324	-0.432597	-1.54779	0	0.17149	1	10316	tags=56%, list=38%, signal=88%
GO_NUCLEOBASE_CONTAINING_COMPOUND_TRANSPORT	GO_NUCLEOBASE_CONTAINING_COMPOUND_TRANSPORT		245	-0.43612	-1.54144	0	0.178286	1	11765	tags=68%, list=43%, signal=118%
GO_NUCLEOSIDE_BISPHOSPHATE_METABOLIC_PROCESS	GO_NUCLEOSIDE_BISPHOSPHATE_METABOLIC_PROCESS		129	-0.44794	-1.5296	0	0.180496	1	6975	tags=43%, list=25%, signal=57%
GO_ENERGY_DERIVATION_BY_OXIDATION_OF_ORGANIC_COMPOUNDS	GO_ENERGY_DERIVATION_BY_OXIDATION_OF_ORGANIC_COMPOUNDS		263	-0.432149	-1.53152	0	0.182113	1	8417	tags=48%, list=31%, signal=68%
GO_MITOCHONDRIAL_TRANSPORT	GO_MITOCHONDRIAL_TRANSPORT		260	-0.430877	-1.52997	0	0.182539	1	9116	tags=51%, list=33%, signal=76%
GO_PROTEIN_TARGETING_TO_MEMBRANE	GO_PROTEIN_TARGETING_TO_MEMBRANE		195	-0.437803	-1.52599	0	0.182563	1	11902	tags=65%, list=43%, signal=114%
GO_PROTEIN_TARGETING	GO_PROTEIN_TARGETING		424	-0.423764	-1.52507	0	0.182568	1	11160	tags=59%, list=41%, signal=98%
GO_MUSCLE_HYPERTROPHY_IN_RESPONSE_TO_STRESS	GO_MUSCLE_HYPERTROPHY_IN_RESPONSE_TO_STRESS	Details ...	19	-0.671227	-1.80576	0	0.183397	0.514	5768	tags=42%, list=21%, signal=53%
GO_NUCLEAR_EXPORT	GO_NUCLEAR_EXPORT		196	-0.429965	-1.52131	0	0.186756	1	11758	tags=69%, list=43%, signal=121%
GO_RESPONSE_TO_TEMPERATURE_STIMULUS	GO_RESPONSE_TO_TEMPERATURE_STIMULUS		212	-0.430508	-1.52137	0	0.187506	1	9193	tags=48%, list=34%, signal=71%
GO_MRNA_PROCESSING	GO_MRNA_PROCESSING		495	-0.419167	-1.5125	0	0.193943	1	12823	tags=71%, list=47%, signal=131%
GO_RNA_3_END_PROCESSING	GO_RNA_3_END_PROCESSING		139	-0.435352	-1.5067	0	0.196877	1	13608	tags=81%, list=50%, signal=159%
GO_SEQUESTERING_OF_CALCIUM_ION	GO_SEQUESTERING_OF_CALCIUM_ION		110	-0.444427	-1.49773	0	0.202779	1	5779	tags=34%, list=21%, signal=42%
GO_PROTEIN_CONTAINING_COMPLEX_LOCALIZATION	GO_PROTEIN_CONTAINING_COMPLEX_LOCALIZATION		278	-0.420047	-1.49731	0	0.202847	1	10136	tags=56%, list=37%, signal=89%
GO_PROTEIN_IMPORT	GO_PROTEIN_IMPORT		189	-0.424075	-1.4892	0	0.210823	1	10180	tags=55%, list=37%, signal=87%
GO_RNA_CATABOLIC_PROCESS	GO_RNA_CATABOLIC_PROCESS		398	-0.416612	-1.48438	0	0.212745	1	11646	tags=62%, list=42%, signal=105%
GO_DNA_TEMPLATED_TRANSCRIPTION_INITIATION	GO_DNA_TEMPLATED_TRANSCRIPTION_INITIATION		231	-0.418628	-1.47895	0	0.213528	1	9773	tags=55%, list=36%, signal=84%
GO_POST_TRANSLATIONAL_PROTEIN_MODIFICATION	GO_POST_TRANSLATIONAL_PROTEIN_MODIFICATION		340	-0.413014	-1.47914	0	0.213862	1	8139	tags=43%, list=30%, signal=61%
GO_REGULATION_OF_PROTEIN_LOCALIZATION_TO_NUCLEUS	GO_REGULATION_OF_PROTEIN_LOCALIZATION_TO_NUCLEUS		120	-0.43212	-1.4679	0	0.222712	1	9103	tags=48%, list=33%, signal=72%
GO_ALPHA_AMINO_ACID_METABOLIC_PROCESS	GO_ALPHA_AMINO_ACID_METABOLIC_PROCESS		187	-0.418351	-1.46377	0	0.228109	1	8665	tags=47%, list=32%, signal=68%
GO_ELECTRON_TRANSPORT_CHAIN	GO_ELECTRON_TRANSPORT_CHAIN		175	-0.419621	-1.45812	0	0.230032	1	7977	tags=49%, list=29%, signal=68%
GO_REGULATION_OF_MRNA_PROCESSING	GO_REGULATION_OF_MRNA_PROCESSING		144	-0.420992	-1.45272	0	0.23327	1	12801	tags=67%, list=47%, signal=126%
GO_SULFUR_COMPOUND_METABOLIC_PROCESS	GO_SULFUR_COMPOUND_METABOLIC_PROCESS		340	-0.406262	-1.45097	0	0.23465	1	9680	tags=49%, list=35%, signal=75%
GO_RIBOSE_PHOSPHATE_METABOLIC_PROCESS	GO_RIBOSE_PHOSPHATE_METABOLIC_PROCESS		402	-0.403088	-1.44259	0	0.241152	1	8361	tags=43%, list=31%, signal=61%
GO_REGULATION_OF_CELLULAR_AMIDE_METABOLIC_PROCESS	GO_REGULATION_OF_CELLULAR_AMIDE_METABOLIC_PROCESS		403	-0.40166	-1.44472	0	0.241908	1	9003	tags=48%, list=33%, signal=71%
GO_NUCLEAR_TRANSPORT	GO_NUCLEAR_TRANSPORT		341	-0.405434	-1.44492	0	0.242197	1	10136	tags=55%, list=37%, signal=86%
GO_GLUCOSE_METABOLIC_PROCESS	GO_GLUCOSE_METABOLIC_PROCESS		193	-0.409249	-1.43475	0	0.243198	1	9674	tags=49%, list=35%, signal=76%
GO_INORGANIC_ANION_TRANSPORT	GO_INORGANIC_ANION_TRANSPORT		144	-0.42058	-1.43606	0	0.243209	1	8365	tags=44%, list=31%, signal=64%
GO_NUCLEOSOME_ORGANIZATION	GO_NUCLEOSOME_ORGANIZATION		159	-0.414017	-1.43898	0	0.243874	1	9463	tags=53%, list=35%, signal=80%
GO_POSITIVE_REGULATION_OF_CELLULAR_PROTEIN_LOCALIZATION	GO_POSITIVE_REGULATION_OF_CELLULAR_PROTEIN_LOCALIZATION		322	-0.401516	-1.42695	0	0.246006	1	9103	tags=45%, list=33%, signal=67%
GO_RESPONSE_TO_ENDOPLASMIC_RETICULUM_STRESS	GO_RESPONSE_TO_ENDOPLASMIC_RETICULUM_STRESS		283	-0.400707	-1.42963	0	0.247406	1	10446	tags=53%, list=38%, signal=85%
GO_PURINE_CONTAINING_COMPOUND_METABOLIC_PROCESS	GO_PURINE_CONTAINING_COMPOUND_METABOLIC_PROCESS		437	-0.395736	-1.42187	0	0.249188	1	8359	tags=42%, list=30%, signal=60%
GO_GENE_SILENCING	GO_GENE_SILENCING		267	-0.396236	-1.40662	0	0.251427	1	9485	tags=48%, list=35%, signal=72%
GO_REGULATION_OF_DNA_METABOLIC_PROCESS	GO_REGULATION_OF_DNA_METABOLIC_PROCESS		345	-0.396512	-1.41614	0	0.251748	1	11188	tags=58%, list=41%, signal=97%
GO_POSITIVE_REGULATION_OF_DNA_METABOLIC_PROCESS	GO_POSITIVE_REGULATION_OF_DNA_METABOLIC_PROCESS		192	-0.405875	-1.41493	0	0.252	1	10580	tags=56%, list=39%, signal=90%
GO_REGULATION_OF_MRNA_METABOLIC_PROCESS	GO_REGULATION_OF_MRNA_METABOLIC_PROCESS		325	-0.396308	-1.40721	0	0.252594	1	13015	tags=65%, list=47%, signal=122%
GO_REGULATION_OF_INTRACELLULAR_TRANSPORT	GO_REGULATION_OF_INTRACELLULAR_TRANSPORT		344	-0.392941	-1.40365	0	0.254912	1	10185	tags=49%, list=37%, signal=77%
GO_NEGATIVE_REGULATION_OF_CELL_CYCLE_PROCESS	GO_NEGATIVE_REGULATION_OF_CELL_CYCLE_PROCESS		313	-0.392455	-1.40086	0	0.25498	1	9988	tags=51%, list=36%, signal=80%
GO_PROTEIN_ACYLATION	GO_PROTEIN_ACYLATION		228	-0.394989	-1.39787	0	0.257223	1	10368	tags=53%, list=38%, signal=85%
GO_DOUBLE_STRAND_BREAK_REPAIR	GO_DOUBLE_STRAND_BREAK_REPAIR		253	-0.393685	-1.39663	0	0.257756	1	10153	tags=53%, list=37%, signal=83%
GO_REGULATION_OF_SMALL_MOLECULE_METABOLIC_PROCESS	GO_REGULATION_OF_SMALL_MOLECULE_METABOLIC_PROCESS		407	-0.387673	-1.39009	0	0.264688	1	9674	tags=47%, list=35%, signal=71%
GO_GOLGI_VESICLE_TRANSPORT	GO_GOLGI_VESICLE_TRANSPORT		363	-0.386701	-1.39033	0	0.265112	1	11628	tags=60%, list=42%, signal=103%
GO_NEURON_PROJECTION_GUIDANCE	GO_NEURON_PROJECTION_GUIDANCE		250	-0.393386	-1.38822	0	0.265337	1	6548	tags=31%, list=24%, signal=40%
GO_ANTIGEN_RECEPTOR_MEDIATED_SIGNALING_PATHWAY	GO_ANTIGEN_RECEPTOR_MEDIATED_SIGNALING_PATHWAY		235	-0.393719	-1.38571	0	0.267006	1	6656	tags=35%, list=24%, signal=46%
GO_RESPONSE_TO_METAL_ION	GO_RESPONSE_TO_METAL_ION		327	-0.385923	-1.37875	0	0.27227	1	7516	tags=35%, list=27%, signal=48%
GO_SIGNAL_TRANSDUCTION_BY_P53_CLASS_MEDIATOR	GO_SIGNAL_TRANSDUCTION_BY_P53_CLASS_MEDIATOR		260	-0.389014	-1.37619	0	0.27284	1	9999	tags=50%, list=36%, signal=79%
GO_PEPTIDYL_LYSINE_MODIFICATION	GO_PEPTIDYL_LYSINE_MODIFICATION		377	-0.385962	-1.37672	0	0.27334	1	11321	tags=57%, list=41%, signal=96%
GO_LEUKOCYTE_CELL_CELL_ADHESION	GO_LEUKOCYTE_CELL_CELL_ADHESION		333	-0.384392	-1.37182	0	0.27497	1	7457	tags=35%, list=27%, signal=47%
GO_DNA_CONFORMATION_CHANGE	GO_DNA_CONFORMATION_CHANGE		323	-0.382647	-1.37097	0	0.276196	1	10113	tags=51%, list=37%, signal=80%
GO_NEGATIVE_REGULATION_OF_CELL_CYCLE_PHASE_TRANSITION	GO_NEGATIVE_REGULATION_OF_CELL_CYCLE_PHASE_TRANSITION		235	-0.388064	-1.36384	0	0.281091	1	9988	tags=51%, list=36%, signal=79%
GO_REGULATION_OF_CELL_CYCLE_PHASE_TRANSITION	GO_REGULATION_OF_CELL_CYCLE_PHASE_TRANSITION		426	-0.377415	-1.36164	0	0.283199	1	9997	tags=50%, list=36%, signal=77%
GO_CILIUM_ORGANIZATION	GO_CILIUM_ORGANIZATION		373	-0.376115	-1.35709	0	0.284571	1	10059	tags=49%, list=37%, signal=76%
GO_METHYLATION	GO_METHYLATION		342	-0.380464	-1.35341	0	0.286694	1	11948	tags=61%, list=44%, signal=108%
GO_RESPONSE_TO_DRUG	GO_RESPONSE_TO_DRUG		353	-0.370796	-1.32816	0	0.31004	1	7567	tags=35%, list=28%, signal=48%
GO_REGULATION_OF_HEMOPOIESIS	GO_REGULATION_OF_HEMOPOIESIS		469	-0.364341	-1.31518	0	0.324265	1	7299	tags=34%, list=27%, signal=46%
GO_LYMPHOCYTE_DIFFERENTIATION	GO_LYMPHOCYTE_DIFFERENTIATION		348	-0.365573	-1.30764	0	0.324927	1	10001	tags=43%, list=36%, signal=67%
GO_REGULATION_OF_CELL_CELL_ADHESION	GO_REGULATION_OF_CELL_CELL_ADHESION		399	-0.365335	-1.30905	0	0.326345	1	7703	tags=34%, list=28%, signal=46%
GO_T_CELL_ACTIVATION	GO_T_CELL_ACTIVATION		457	-0.360132	-1.30063	0	0.331331	1	7457	tags=32%, list=27%, signal=43%
GO_PROTEIN_DNA_COMPLEX_SUBUNIT_ORGANIZATION	GO_PROTEIN_DNA_COMPLEX_SUBUNIT_ORGANIZATION		255	-0.426502	-1.50455	0.001	0.198748	1	9463	tags=55%, list=35%, signal=82%
GO_PROTEIN_LOCALIZATION_TO_NUCLEUS	GO_PROTEIN_LOCALIZATION_TO_NUCLEUS		260	-0.397753	-1.40866	0.001	0.252805	1	9103	tags=47%, list=33%, signal=70%
GO_PROTEIN_MODIFICATION_BY_SMALL_PROTEIN_REMOVAL	GO_PROTEIN_MODIFICATION_BY_SMALL_PROTEIN_REMOVAL		281	-0.383453	-1.36058	0.001	0.282881	1	10303	tags=51%, list=38%, signal=81%
GO_ANION_TRANSMEMBRANE_TRANSPORT	GO_ANION_TRANSMEMBRANE_TRANSPORT		269	-0.383253	-1.35939	0.001	0.283591	1	8365	tags=40%, list=31%, signal=57%
GO_CELL_CYCLE_G2_M_PHASE_TRANSITION	GO_CELL_CYCLE_G2_M_PHASE_TRANSITION		262	-0.379292	-1.34966	0.001	0.289374	1	11011	tags=55%, list=40%, signal=90%
GO_REGULATION_OF_T_CELL_ACTIVATION	GO_REGULATION_OF_T_CELL_ACTIVATION		315	-0.37737	-1.35113	0.001	0.290233	1	7457	tags=34%, list=27%, signal=46%
GO_MONOSACCHARIDE_METABOLIC_PROCESS	GO_MONOSACCHARIDE_METABOLIC_PROCESS		260	-0.375438	-1.33253	0.001	0.306562	1	10239	tags=51%, list=37%, signal=81%
GO_COVALENT_CHROMATIN_MODIFICATION	GO_COVALENT_CHROMATIN_MODIFICATION		450	-0.357328	-1.28947	0.001	0.342753	1	11322	tags=54%, list=41%, signal=90%
GO_RESPONSE_TO_FIBROBLAST_GROWTH_FACTOR	GO_RESPONSE_TO_FIBROBLAST_GROWTH_FACTOR		132	-0.421506	-1.44858	0.001001	0.237603	1	9631	tags=46%, list=35%, signal=71%
GO_T_CELL_RECEPTOR_SIGNALING_PATHWAY	GO_T_CELL_RECEPTOR_SIGNALING_PATHWAY		190	-0.408874	-1.42877	0.001001	0.246367	1	6656	tags=37%, list=24%, signal=49%
GO_ENDOPLASMIC_RETICULUM_TO_GOLGI_VESICLE_MEDIATED_TRANSPORT	GO_ENDOPLASMIC_RETICULUM_TO_GOLGI_VESICLE_MEDIATED_TRANSPORT		200	-0.397694	-1.39779	0.001001	0.256934	1	12162	tags=66%, list=44%, signal=118%
GO_PROTEIN_ACETYLATION	GO_PROTEIN_ACETYLATION		183	-0.39806	-1.3862	0.001001	0.267374	1	10330	tags=55%, list=38%, signal=87%
GO_RESPONSE_TO_INTERLEUKIN_1	GO_RESPONSE_TO_INTERLEUKIN_1		192	-0.388262	-1.3602	0.001001	0.282871	1	9294	tags=45%, list=34%, signal=67%
GO_POSITIVE_REGULATION_OF_INTRACELLULAR_PROTEIN_TRANSPORT	GO_POSITIVE_REGULATION_OF_INTRACELLULAR_PROTEIN_TRANSPORT		176	-0.421388	-1.46263	0.001002	0.227957	1	9103	tags=45%, list=33%, signal=68%
GO_REGULATION_OF_RNA_SPLICING	GO_REGULATION_OF_RNA_SPLICING		147	-0.415165	-1.45241	0.001002	0.232614	1	12788	tags=64%, list=47%, signal=119%
GO_REGULATION_OF_RESPONSE_TO_DNA_DAMAGE_STIMULUS	GO_REGULATION_OF_RESPONSE_TO_DNA_DAMAGE_STIMULUS		218	-0.402818	-1.40888	0.001002	0.253368	1	11391	tags=61%, list=42%, signal=103%
GO_MUSCLE_CELL_PROLIFERATION	GO_MUSCLE_CELL_PROLIFERATION		179	-0.391018	-1.37027	0.001002	0.276589	1	5452	tags=25%, list=20%, signal=31%
GO_ALCOHOL_BIOSYNTHETIC_PROCESS	GO_ALCOHOL_BIOSYNTHETIC_PROCESS		147	-0.413254	-1.43513	0.00100301	0.242932	1	9958	tags=50%, list=36%, signal=78%
GO_IMPORT_INTO_NUCLEUS	GO_IMPORT_INTO_NUCLEUS		161	-0.423155	-1.47675	0.00100402	0.213627	1	9855	tags=52%, list=36%, signal=81%
GO_CYTOSOLIC_CALCIUM_ION_TRANSPORT	GO_CYTOSOLIC_CALCIUM_ION_TRANSPORT		160	-0.423274	-1.46908	0.00100402	0.22361	1	5952	tags=32%, list=22%, signal=40%
GO_POSITIVE_REGULATION_OF_TRANSLATION	GO_POSITIVE_REGULATION_OF_TRANSLATION		124	-0.430592	-1.46235	0.00100402	0.227197	1	8873	tags=55%, list=32%, signal=81%
GO_PROTEIN_LOCALIZATION_TO_ENDOPLASMIC_RETICULUM	GO_PROTEIN_LOCALIZATION_TO_ENDOPLASMIC_RETICULUM		142	-0.460823	-1.59619	0.00100604	0.136066	1	11646	tags=70%, list=42%, signal=122%
GO_POSITIVE_REGULATION_OF_CELLULAR_AMIDE_METABOLIC_PROCESS	GO_POSITIVE_REGULATION_OF_CELLULAR_AMIDE_METABOLIC_PROCESS		154	-0.413889	-1.43677	0.00100604	0.244	1	8873	tags=51%, list=32%, signal=75%
GO_SMOOTHENED_SIGNALING_PATHWAY	GO_SMOOTHENED_SIGNALING_PATHWAY		130	-0.439967	-1.50368	0.00100806	0.198981	1	10059	tags=57%, list=37%, signal=90%
GO_REGULATION_OF_ATP_METABOLIC_PROCESS	GO_REGULATION_OF_ATP_METABOLIC_PROCESS		117	-0.434816	-1.48423	0.00100806	0.212333	1	9204	tags=50%, list=34%, signal=76%
GO_SMOOTH_MUSCLE_CELL_PROLIFERATION	GO_SMOOTH_MUSCLE_CELL_PROLIFERATION		131	-0.425609	-1.46074	0.00100806	0.228704	1	7453	tags=34%, list=27%, signal=47%
GO_NUCLEOTIDE_EXCISION_REPAIR	GO_NUCLEOTIDE_EXCISION_REPAIR		107	-0.444012	-1.50668	0.00100908	0.196064	1	10043	tags=60%, list=37%, signal=94%
GO_REGULATION_OF_DNA_TEMPLATED_TRANSCRIPTION_IN_RESPONSE_TO_STRESS	GO_REGULATION_OF_DNA_TEMPLATED_TRANSCRIPTION_IN_RESPONSE_TO_STRESS		113	-0.447106	-1.52114	0.0010101	0.186194	1	8309	tags=47%, list=30%, signal=67%
GO_NON_RECOMBINATIONAL_REPAIR	GO_NON_RECOMBINATIONAL_REPAIR		102	-0.44712	-1.50792	0.00101317	0.195867	1	7670	tags=46%, list=28%, signal=64%
GO_DICARBOXYLIC_ACID_METABOLIC_PROCESS	GO_DICARBOXYLIC_ACID_METABOLIC_PROCESS		89	-0.463244	-1.5473	0.00102145	0.171442	1	8387	tags=53%, list=31%, signal=76%
GO_RNA_DEPENDENT_DNA_BIOSYNTHETIC_PROCESS	GO_RNA_DEPENDENT_DNA_BIOSYNTHETIC_PROCESS		71	-0.485	-1.58076	0.00102459	0.146087	1	10639	tags=70%, list=39%, signal=115%
GO_HEART_GROWTH	GO_HEART_GROWTH		80	-0.461472	-1.51226	0.00102987	0.193579	1	4569	tags=28%, list=17%, signal=33%
GO_REGULATION_OF_NEURAL_PRECURSOR_CELL_PROLIFERATION	GO_REGULATION_OF_NEURAL_PRECURSOR_CELL_PROLIFERATION		76	-0.476969	-1.55073	0.00103199	0.16979	1	5185	tags=34%, list=19%, signal=42%
GO_RIBOSOMAL_SMALL_SUBUNIT_BIOGENESIS	GO_RIBOSOMAL_SMALL_SUBUNIT_BIOGENESIS		72	-0.522871	-1.70737	0.00103306	0.120732	0.976	11545	tags=86%, list=42%, signal=148%
GO_RIBOSOME_ASSEMBLY	GO_RIBOSOME_ASSEMBLY		62	-0.496537	-1.61653	0.00104058	0.125835	1	8903	tags=63%, list=32%, signal=93%
GO_TRANSCRIPTION_BY_RNA_POLYMERASE_I	GO_TRANSCRIPTION_BY_RNA_POLYMERASE_I		63	-0.513871	-1.63608	0.00104384	0.129378	1	10471	tags=73%, list=38%, signal=118%
GO_POSITIVE_REGULATION_OF_ALPHA_BETA_T_CELL_ACTIVATION	GO_POSITIVE_REGULATION_OF_ALPHA_BETA_T_CELL_ACTIVATION		62	-0.484926	-1.55588	0.00104603	0.167735	1	9875	tags=58%, list=36%, signal=91%
GO_MITOCHONDRIAL_RNA_METABOLIC_PROCESS	GO_MITOCHONDRIAL_RNA_METABOLIC_PROCESS		46	-0.525253	-1.6353	0.00106496	0.127257	1	7898	tags=63%, list=29%, signal=88%
GO_AMINO_ACID_ACTIVATION	GO_AMINO_ACID_ACTIVATION	Details ...	47	-0.578552	-1.77067	0.0010661	0.131075	0.725	7462	tags=68%, list=27%, signal=93%
GO_TRANSCRIPTION_BY_RNA_POLYMERASE_III	GO_TRANSCRIPTION_BY_RNA_POLYMERASE_III	Details ...	47	-0.557879	-1.74717	0.00106952	0.121051	0.854	9073	tags=68%, list=33%, signal=102%
GO_NCRNA_EXPORT_FROM_NUCLEUS	GO_NCRNA_EXPORT_FROM_NUCLEUS		37	-0.555755	-1.69352	0.00108108	0.111729	0.992	9475	tags=70%, list=35%, signal=107%
GO_SPLICEOSOMAL_SNRNP_ASSEMBLY	GO_SPLICEOSOMAL_SNRNP_ASSEMBLY		38	-0.569838	-1.71168	0.00108696	0.125841	0.969	8590	tags=71%, list=31%, signal=103%
GO_RRNA_TRANSCRIPTION	GO_RRNA_TRANSCRIPTION	Details ...	33	-0.587318	-1.74986	0.0010929	0.13204	0.85	7387	tags=67%, list=27%, signal=91%
GO_CELL_JUNCTION_MAINTENANCE	GO_CELL_JUNCTION_MAINTENANCE		31	-0.581522	-1.69465	0.00109409	0.115314	0.992	7283	tags=55%, list=27%, signal=75%
GO_REGULATION_OF_TRANSCRIPTION_BY_RNA_POLYMERASE_I	GO_REGULATION_OF_TRANSCRIPTION_BY_RNA_POLYMERASE_I		31	-0.577541	-1.70893	0.00110375	0.12631	0.974	10471	tags=84%, list=38%, signal=136%
GO_POSITIVE_REGULATION_OF_NATURAL_KILLER_CELL_MEDIATED_IMMUNITY	GO_POSITIVE_REGULATION_OF_NATURAL_KILLER_CELL_MEDIATED_IMMUNITY		27	-0.57977	-1.63518	0.00111235	0.12584	1	4450	tags=41%, list=16%, signal=49%
GO_EMBRYONIC_DIGESTIVE_TRACT_DEVELOPMENT	GO_EMBRYONIC_DIGESTIVE_TRACT_DEVELOPMENT	Details ...	25	-0.636547	-1.79387	0.00112486	0.149637	0.584	1671	tags=24%, list=6%, signal=26%
GO_POSITIVE_REGULATION_OF_NATURAL_KILLER_CELL_MEDIATED_CYTOTOXICITY	GO_POSITIVE_REGULATION_OF_NATURAL_KILLER_CELL_MEDIATED_CYTOTOXICITY		23	-0.617692	-1.71351	0.0011325	0.127251	0.965	4450	tags=43%, list=16%, signal=52%
GO_REGULATION_OF_ANION_TRANSMEMBRANE_TRANSPORT	GO_REGULATION_OF_ANION_TRANSMEMBRANE_TRANSPORT	Details ...	30	-0.608283	-1.75152	0.00113379	0.138917	0.841	6277	tags=47%, list=23%, signal=60%
GO_CYTOLYSIS	GO_CYTOLYSIS	Details ...	20	-0.716845	-1.95141	0.00116414	0.0125237	0.036	2109	tags=35%, list=8%, signal=38%
GO_EOSINOPHIL_MIGRATION	GO_EOSINOPHIL_MIGRATION		16	-0.658549	-1.66934	0.00116414	0.123514	1	4277	tags=44%, list=16%, signal=52%
GO_TELOMERASE_RNA_LOCALIZATION	GO_TELOMERASE_RNA_LOCALIZATION	Details ...	19	-0.658147	-1.74496	0.00118343	0.111264	0.863	7881	tags=79%, list=29%, signal=111%
GO_CHROMATIN_ASSEMBLY_OR_DISASSEMBLY	GO_CHROMATIN_ASSEMBLY_OR_DISASSEMBLY		195	-0.394957	-1.38654	0.002	0.267947	1	9463	tags=50%, list=35%, signal=76%
GO_NUCLEIC_ACID_PHOSPHODIESTER_BOND_HYDROLYSIS	GO_NUCLEIC_ACID_PHOSPHODIESTER_BOND_HYDROLYSIS		289	-0.381633	-1.35649	0.002	0.283119	1	10970	tags=55%, list=40%, signal=90%
GO_REGULATION_OF_INTRACELLULAR_PROTEIN_TRANSPORT	GO_REGULATION_OF_INTRACELLULAR_PROTEIN_TRANSPORT		256	-0.379528	-1.34406	0.002	0.298085	1	10615	tags=48%, list=39%, signal=78%
GO_NUCLEOSIDE_PHOSPHATE_BIOSYNTHETIC_PROCESS	GO_NUCLEOSIDE_PHOSPHATE_BIOSYNTHETIC_PROCESS		254	-0.382529	-1.34165	0.002	0.300434	1	8621	tags=44%, list=31%, signal=64%
GO_GLYCOPROTEIN_METABOLIC_PROCESS	GO_GLYCOPROTEIN_METABOLIC_PROCESS		378	-0.36006	-1.29561	0.002	0.334972	1	10462	tags=49%, list=38%, signal=78%
GO_RESPONSE_TO_OXIDATIVE_STRESS	GO_RESPONSE_TO_OXIDATIVE_STRESS		417	-0.359865	-1.28828	0.002	0.342807	1	11269	tags=51%, list=41%, signal=85%
GO_REGULATION_OF_GTPASE_ACTIVITY	GO_REGULATION_OF_GTPASE_ACTIVITY		453	-0.352566	-1.26848	0.002	0.36409	1	9294	tags=39%, list=34%, signal=58%
GO_DNA_REPLICATION	GO_DNA_REPLICATION		267	-0.375455	-1.33168	0.002002	0.307631	1	11906	tags=58%, list=43%, signal=102%
GO_REGULATION_OF_CARBOHYDRATE_METABOLIC_PROCESS	GO_REGULATION_OF_CARBOHYDRATE_METABOLIC_PROCESS		193	-0.399429	-1.3989	0.00200401	0.257213	1	10173	tags=50%, list=37%, signal=79%
GO_T_CELL_DIFFERENTIATION	GO_T_CELL_DIFFERENTIATION		244	-0.384577	-1.35436	0.00200401	0.286318	1	9940	tags=44%, list=36%, signal=68%
GO_PYRUVATE_METABOLIC_PROCESS	GO_PYRUVATE_METABOLIC_PROCESS		145	-0.415139	-1.43658	0.00200602	0.243757	1	9262	tags=49%, list=34%, signal=74%
GO_PROTEIN_HOMOOLIGOMERIZATION	GO_PROTEIN_HOMOOLIGOMERIZATION		160	-0.407383	-1.41798	0.00200803	0.249953	1	7892	tags=37%, list=29%, signal=51%
GO_CELLULAR_AMINO_ACID_CATABOLIC_PROCESS	GO_CELLULAR_AMINO_ACID_CATABOLIC_PROCESS		116	-0.424804	-1.44307	0.00201005	0.241254	1	7208	tags=41%, list=26%, signal=55%
GO_NEGATIVE_REGULATION_OF_DNA_BINDING_TRANSCRIPTION_FACTOR_ACTIVITY	GO_NEGATIVE_REGULATION_OF_DNA_BINDING_TRANSCRIPTION_FACTOR_ACTIVITY		150	-0.418879	-1.44446	0.00201005	0.241887	1	7428	tags=40%, list=27%, signal=55%
GO_REGULATION_OF_HEMATOPOIETIC_PROGENITOR_CELL_DIFFERENTIATION	GO_REGULATION_OF_HEMATOPOIETIC_PROGENITOR_CELL_DIFFERENTIATION		85	-0.449146	-1.50214	0.00203252	0.199787	1	8639	tags=52%, list=32%, signal=75%
GO_VESICLE_MEDIATED_TRANSPORT_TO_THE_PLASMA_MEMBRANE	GO_VESICLE_MEDIATED_TRANSPORT_TO_THE_PLASMA_MEMBRANE		91	-0.456774	-1.53311	0.00203459	0.17984	1	10185	tags=55%, list=37%, signal=87%
GO_HEMATOPOIETIC_STEM_CELL_DIFFERENTIATION	GO_HEMATOPOIETIC_STEM_CELL_DIFFERENTIATION		86	-0.4494	-1.4872	0.00203459	0.212221	1	10205	tags=58%, list=37%, signal=92%
GO_RETROGRADE_VESICLE_MEDIATED_TRANSPORT_GOLGI_TO_ENDOPLASMIC_RETICULUM	GO_RETROGRADE_VESICLE_MEDIATED_TRANSPORT_GOLGI_TO_ENDOPLASMIC_RETICULUM		86	-0.442183	-1.46001	0.00204082	0.228269	1	10941	tags=69%, list=40%, signal=114%
GO_EMBRYONIC_SKELETAL_SYSTEM_MORPHOGENESIS	GO_EMBRYONIC_SKELETAL_SYSTEM_MORPHOGENESIS		79	-0.489696	-1.61904	0.00204499	0.125783	1	4984	tags=32%, list=18%, signal=39%
GO_CELLULAR_AMINO_ACID_BIOSYNTHETIC_PROCESS	GO_CELLULAR_AMINO_ACID_BIOSYNTHETIC_PROCESS		80	-0.468615	-1.54552	0.00204708	0.170958	1	5545	tags=40%, list=20%, signal=50%
GO_SPINAL_CORD_DEVELOPMENT	GO_SPINAL_CORD_DEVELOPMENT		89	-0.459198	-1.52608	0.00204708	0.184159	1	7539	tags=42%, list=28%, signal=57%
GO_ANTIGEN_PROCESSING_AND_PRESENTATION_OF_EXOGENOUS_PEPTIDE_ANTIGEN_VIA_MHC_CLASS_I	GO_ANTIGEN_PROCESSING_AND_PRESENTATION_OF_EXOGENOUS_PEPTIDE_ANTIGEN_VIA_MHC_CLASS_I		78	-0.453296	-1.49877	0.0020555	0.202164	1	8215	tags=45%, list=30%, signal=64%
GO_POSITIVE_REGULATION_OF_INTERFERON_GAMMA_PRODUCTION	GO_POSITIVE_REGULATION_OF_INTERFERON_GAMMA_PRODUCTION		61	-0.47806	-1.52727	0.00208117	0.184398	1	5964	tags=41%, list=22%, signal=52%
GO_REGULATION_OF_TELOMERE_MAINTENANCE_VIA_TELOMERE_LENGTHENING	GO_REGULATION_OF_TELOMERE_MAINTENANCE_VIA_TELOMERE_LENGTHENING		61	-0.486735	-1.56088	0.00210748	0.165153	1	10639	tags=72%, list=39%, signal=118%
GO_EMBRYONIC_CRANIAL_SKELETON_MORPHOGENESIS	GO_EMBRYONIC_CRANIAL_SKELETON_MORPHOGENESIS		43	-0.546106	-1.6802	0.0021097	0.112044	0.997	4984	tags=37%, list=18%, signal=45%
GO_REGULATION_OF_T_CELL_RECEPTOR_SIGNALING_PATHWAY	GO_REGULATION_OF_T_CELL_RECEPTOR_SIGNALING_PATHWAY		43	-0.52364	-1.61772	0.0021097	0.125261	1	5031	tags=37%, list=18%, signal=46%
GO_RESPONSE_TO_ZINC_ION	GO_RESPONSE_TO_ZINC_ION		40	-0.526315	-1.58235	0.00212766	0.144339	1	5641	tags=40%, list=21%, signal=50%
GO_CRISTAE_FORMATION	GO_CRISTAE_FORMATION		35	-0.559013	-1.6612	0.00217155	0.130502	1	6968	tags=60%, list=25%, signal=80%
GO_PROTEIN_TRANSMEMBRANE_IMPORT_INTO_INTRACELLULAR_ORGANELLE	GO_PROTEIN_TRANSMEMBRANE_IMPORT_INTO_INTRACELLULAR_ORGANELLE		35	-0.538866	-1.58735	0.00218103	0.143427	1	11408	tags=86%, list=42%, signal=147%
GO_REGULATION_OF_HISTONE_H3_K4_METHYLATION	GO_REGULATION_OF_HISTONE_H3_K4_METHYLATION		27	-0.567664	-1.64805	0.00226501	0.13354	1	6573	tags=56%, list=24%, signal=73%
GO_PROTEIN_COMPLEX_OLIGOMERIZATION	GO_PROTEIN_COMPLEX_OLIGOMERIZATION		212	-0.396838	-1.40801	0.003	0.251762	1	7948	tags=39%, list=29%, signal=54%
GO_PROTEIN_CONTAINING_COMPLEX_DISASSEMBLY	GO_PROTEIN_CONTAINING_COMPLEX_DISASSEMBLY		319	-0.367155	-1.30931	0.003	0.326363	1	10947	tags=53%, list=40%, signal=87%
GO_GLYCOSYLATION	GO_GLYCOSYLATION		246	-0.36914	-1.30943	0.003	0.326442	1	10462	tags=52%, list=38%, signal=84%
GO_GLYCOPROTEIN_BIOSYNTHETIC_PROCESS	GO_GLYCOPROTEIN_BIOSYNTHETIC_PROCESS		313	-0.36328	-1.29024	0.003	0.342773	1	10462	tags=50%, list=38%, signal=81%
GO_IMMUNE_RESPONSE_REGULATING_SIGNALING_PATHWAY	GO_IMMUNE_RESPONSE_REGULATING_SIGNALING_PATHWAY		379	-0.350548	-1.25855	0.003	0.370954	1	6656	tags=31%, list=24%, signal=41%
GO_REGULATION_OF_T_CELL_DIFFERENTIATION	GO_REGULATION_OF_T_CELL_DIFFERENTIATION		142	-0.437261	-1.5007	0.003003	0.200344	1	5769	tags=31%, list=21%, signal=39%
GO_REGULATION_OF_MRNA_CATABOLIC_PROCESS	GO_REGULATION_OF_MRNA_CATABOLIC_PROCESS		197	-0.402528	-1.40758	0.003003	0.252219	1	8780	tags=46%, list=32%, signal=67%
GO_PROTEIN_METHYLATION	GO_PROTEIN_METHYLATION		172	-0.39853	-1.38259	0.003003	0.267928	1	10551	tags=53%, list=38%, signal=86%
GO_REGULATION_OF_CELLULAR_PROTEIN_CATABOLIC_PROCESS	GO_REGULATION_OF_CELLULAR_PROTEIN_CATABOLIC_PROCESS		251	-0.377555	-1.3406	0.003003	0.29949	1	7643	tags=37%, list=28%, signal=51%
GO_ORGANIC_HYDROXY_COMPOUND_BIOSYNTHETIC_PROCESS	GO_ORGANIC_HYDROXY_COMPOUND_BIOSYNTHETIC_PROCESS		225	-0.375489	-1.32638	0.003003	0.311132	1	8699	tags=40%, list=32%, signal=59%
GO_REGULATION_OF_LYMPHOCYTE_DIFFERENTIATION	GO_REGULATION_OF_LYMPHOCYTE_DIFFERENTIATION		171	-0.412479	-1.43856	0.00300601	0.244212	1	5373	tags=28%, list=20%, signal=35%
GO_RESPONSE_TO_HEAT	GO_RESPONSE_TO_HEAT		149	-0.420367	-1.43907	0.00300601	0.244259	1	10187	tags=54%, list=37%, signal=86%
GO_RIBOSE_PHOSPHATE_BIOSYNTHETIC_PROCESS	GO_RIBOSE_PHOSPHATE_BIOSYNTHETIC_PROCESS		187	-0.402244	-1.4055	0.00300601	0.253082	1	11759	tags=59%, list=43%, signal=102%
GO_REGULATION_OF_MITOCHONDRION_ORGANIZATION	GO_REGULATION_OF_MITOCHONDRION_ORGANIZATION		186	-0.393038	-1.38297	0.00300903	0.268934	1	11258	tags=55%, list=41%, signal=93%
GO_TRANSCRIPTION_INITIATION_FROM_RNA_POLYMERASE_II_PROMOTER	GO_TRANSCRIPTION_INITIATION_FROM_RNA_POLYMERASE_II_PROMOTER		175	-0.395843	-1.36571	0.00300903	0.27906	1	9773	tags=53%, list=36%, signal=81%
GO_TELOMERE_ORGANIZATION	GO_TELOMERE_ORGANIZATION		172	-0.415139	-1.43735	0.00301205	0.243964	1	10681	tags=59%, list=39%, signal=97%
GO_REGULATION_OF_DNA_REPAIR	GO_REGULATION_OF_DNA_REPAIR		127	-0.423676	-1.44384	0.00303337	0.242042	1	11045	tags=63%, list=40%, signal=105%
GO_FC_EPSILON_RECEPTOR_SIGNALING_PATHWAY	GO_FC_EPSILON_RECEPTOR_SIGNALING_PATHWAY		111	-0.416829	-1.41379	0.00303337	0.25046	1	10912	tags=56%, list=40%, signal=92%
GO_RESPONSE_TO_OSMOTIC_STRESS	GO_RESPONSE_TO_OSMOTIC_STRESS		77	-0.452202	-1.48655	0.00306122	0.212048	1	7892	tags=43%, list=29%, signal=60%
GO_REGULATION_OF_SMOOTHENED_SIGNALING_PATHWAY	GO_REGULATION_OF_SMOOTHENED_SIGNALING_PATHWAY		78	-0.469	-1.55267	0.00308008	0.168955	1	9294	tags=58%, list=34%, signal=87%
GO_ALPHA_AMINO_ACID_BIOSYNTHETIC_PROCESS	GO_ALPHA_AMINO_ACID_BIOSYNTHETIC_PROCESS		64	-0.484439	-1.56482	0.00311203	0.158654	1	5545	tags=44%, list=20%, signal=55%
GO_POSITIVE_REGULATION_OF_CELL_KILLING	GO_POSITIVE_REGULATION_OF_CELL_KILLING		57	-0.481708	-1.52647	0.00311203	0.185153	1	4482	tags=28%, list=16%, signal=33%
GO_PROTEIN_INSERTION_INTO_MEMBRANE	GO_PROTEIN_INSERTION_INTO_MEMBRANE		61	-0.496932	-1.59144	0.00313152	0.139762	1	9071	tags=61%, list=33%, signal=90%
GO_INTRACILIARY_TRANSPORT	GO_INTRACILIARY_TRANSPORT		53	-0.508609	-1.6093	0.00317125	0.132181	1	9827	tags=55%, list=36%, signal=85%
GO_REGULATION_OF_PROTEIN_AUTOPHOSPHORYLATION	GO_REGULATION_OF_PROTEIN_AUTOPHOSPHORYLATION		46	-0.518058	-1.58252	0.00318134	0.145035	1	7229	tags=48%, list=26%, signal=65%
GO_ER_NUCLEUS_SIGNALING_PATHWAY	GO_ER_NUCLEUS_SIGNALING_PATHWAY		51	-0.51071	-1.60887	0.00320171	0.131766	1	7494	tags=51%, list=27%, signal=70%
GO_REGULATION_OF_MITOCHONDRIAL_OUTER_MEMBRANE_PERMEABILIZATION_INVOLVED_IN_APOPTOTIC_SIGNALING_PATHWAY	GO_REGULATION_OF_MITOCHONDRIAL_OUTER_MEMBRANE_PERMEABILIZATION_INVOLVED_IN_APOPTOTIC_SIGNALING_PATHWAY		45	-0.510112	-1.59188	0.00322234	0.141346	1	8006	tags=53%, list=29%, signal=75%
GO_TRANSCRIPTION_PREINITIATION_COMPLEX_ASSEMBLY	GO_TRANSCRIPTION_PREINITIATION_COMPLEX_ASSEMBLY		36	-0.556787	-1.65251	0.00323276	0.13215	1	9073	tags=69%, list=33%, signal=104%
GO_NUCLEAR_TRANSCRIBED_MRNA_CATABOLIC_PROCESS_EXONUCLEOLYTIC	GO_NUCLEAR_TRANSCRIBED_MRNA_CATABOLIC_PROCESS_EXONUCLEOLYTIC		34	-0.520019	-1.53544	0.00323625	0.18154	1	10112	tags=71%, list=37%, signal=112%
GO_POSITIVE_REGULATION_OF_CALCIUM_MEDIATED_SIGNALING	GO_POSITIVE_REGULATION_OF_CALCIUM_MEDIATED_SIGNALING		37	-0.535513	-1.60766	0.00325733	0.131308	1	8656	tags=57%, list=32%, signal=83%
GO_TRNA_TRANSPORT	GO_TRNA_TRANSPORT		36	-0.536395	-1.6032	0.00326797	0.133873	1	7882	tags=58%, list=29%, signal=82%
GO_NEGATIVE_REGULATION_OF_SMOOTHENED_SIGNALING_PATHWAY	GO_NEGATIVE_REGULATION_OF_SMOOTHENED_SIGNALING_PATHWAY		31	-0.553558	-1.63349	0.00327154	0.123958	1	7662	tags=65%, list=28%, signal=89%
GO_BONE_GROWTH	GO_BONE_GROWTH		29	-0.565205	-1.63382	0.00328947	0.125075	1	1597	tags=24%, list=6%, signal=26%
GO_POSITIVE_REGULATION_OF_ANTIGEN_RECEPTOR_MEDIATED_SIGNALING_PATHWAY	GO_POSITIVE_REGULATION_OF_ANTIGEN_RECEPTOR_MEDIATED_SIGNALING_PATHWAY		23	-0.593173	-1.64723	0.00339751	0.130695	1	2416	tags=30%, list=9%, signal=33%
GO_ESTABLISHMENT_OF_PROTEIN_LOCALIZATION_TO_POSTSYNAPTIC_MEMBRANE	GO_ESTABLISHMENT_OF_PROTEIN_LOCALIZATION_TO_POSTSYNAPTIC_MEMBRANE		17	-0.63242	-1.64825	0.00347222	0.135301	1	3559	tags=41%, list=13%, signal=47%
GO_RESPONSE_TO_POTASSIUM_ION	GO_RESPONSE_TO_POTASSIUM_ION		16	-0.660541	-1.71924	0.00348432	0.125807	0.952	5148	tags=38%, list=19%, signal=46%
GO_CELLULAR_RESPONSE_TO_COPPER_ION	GO_CELLULAR_RESPONSE_TO_COPPER_ION		18	-0.609217	-1.64323	0.00350467	0.124612	1	3893	tags=39%, list=14%, signal=45%
GO_PURINE_CONTAINING_COMPOUND_BIOSYNTHETIC_PROCESS	GO_PURINE_CONTAINING_COMPOUND_BIOSYNTHETIC_PROCESS		195	-0.386381	-1.36669	0.004	0.279338	1	11759	tags=56%, list=43%, signal=98%
GO_NEGATIVE_REGULATION_OF_IMMUNE_SYSTEM_PROCESS	GO_NEGATIVE_REGULATION_OF_IMMUNE_SYSTEM_PROCESS		410	-0.361002	-1.30058	0.004	0.33074	1	8686	tags=40%, list=32%, signal=57%
GO_NEURON_DEATH	GO_NEURON_DEATH		331	-0.360373	-1.29647	0.004	0.334432	1	7639	tags=33%, list=28%, signal=45%
GO_CELLULAR_RESPONSE_TO_CHEMICAL_STRESS	GO_CELLULAR_RESPONSE_TO_CHEMICAL_STRESS		325	-0.360943	-1.28789	0.004	0.343167	1	11258	tags=51%, list=41%, signal=85%
GO_SKELETAL_SYSTEM_DEVELOPMENT	GO_SKELETAL_SYSTEM_DEVELOPMENT		439	-0.354478	-1.27801	0.004	0.353303	1	8306	tags=35%, list=30%, signal=50%
GO_SMALL_MOLECULE_CATABOLIC_PROCESS	GO_SMALL_MOLECULE_CATABOLIC_PROCESS		426	-0.34609	-1.24269	0.004	0.390945	1	9848	tags=46%, list=36%, signal=70%
GO_DIVALENT_INORGANIC_CATION_HOMEOSTASIS	GO_DIVALENT_INORGANIC_CATION_HOMEOSTASIS		446	-0.3441	-1.23677	0.004	0.400094	1	6179	tags=29%, list=23%, signal=36%
GO_NEGATIVE_REGULATION_OF_HEMOPOIESIS	GO_NEGATIVE_REGULATION_OF_HEMOPOIESIS		144	-0.396772	-1.38164	0.004004	0.268386	1	7228	tags=35%, list=26%, signal=47%
GO_REGULATION_OF_GENERATION_OF_PRECURSOR_METABOLITES_AND_ENERGY	GO_REGULATION_OF_GENERATION_OF_PRECURSOR_METABOLITES_AND_ENERGY		152	-0.406298	-1.41282	0.00401204	0.251186	1	9204	tags=47%, list=34%, signal=70%
GO_MULTICELLULAR_ORGANISM_GROWTH	GO_MULTICELLULAR_ORGANISM_GROWTH		140	-0.406806	-1.39875	0.00401204	0.256562	1	9450	tags=47%, list=34%, signal=72%
GO_ORGAN_GROWTH	GO_ORGAN_GROWTH		151	-0.390109	-1.35072	0.00401204	0.289961	1	5367	tags=26%, list=20%, signal=32%
GO_ALPHA_BETA_T_CELL_ACTIVATION	GO_ALPHA_BETA_T_CELL_ACTIVATION		142	-0.413899	-1.42879	0.00401606	0.246908	1	5980	tags=32%, list=22%, signal=40%
GO_CALCIUM_ION_TRANSMEMBRANE_IMPORT_INTO_CYTOSOL	GO_CALCIUM_ION_TRANSMEMBRANE_IMPORT_INTO_CYTOSOL		125	-0.423067	-1.44394	0.00402414	0.242421	1	5221	tags=30%, list=19%, signal=37%
GO_REGULATION_OF_STEM_CELL_DIFFERENTIATION	GO_REGULATION_OF_STEM_CELL_DIFFERENTIATION		111	-0.428253	-1.44327	0.00404449	0.242114	1	10205	tags=53%, list=37%, signal=84%
GO_DNA_TEMPLATED_TRANSCRIPTION_ELONGATION	GO_DNA_TEMPLATED_TRANSCRIPTION_ELONGATION		110	-0.422059	-1.43144	0.00404858	0.245571	1	12493	tags=70%, list=46%, signal=128%
GO_CELLULAR_RESPONSE_TO_HEAT	GO_CELLULAR_RESPONSE_TO_HEAT		114	-0.442429	-1.51218	0.0040568	0.192963	1	10187	tags=56%, list=37%, signal=89%
GO_ANTIGEN_PROCESSING_AND_PRESENTATION_OF_PEPTIDE_ANTIGEN_VIA_MHC_CLASS_I	GO_ANTIGEN_PROCESSING_AND_PRESENTATION_OF_PEPTIDE_ANTIGEN_VIA_MHC_CLASS_I		96	-0.441192	-1.48209	0.0040568	0.2111	1	8215	tags=47%, list=30%, signal=67%
GO_CARDIAC_SEPTUM_DEVELOPMENT	GO_CARDIAC_SEPTUM_DEVELOPMENT		101	-0.433887	-1.46238	0.0040568	0.227833	1	7016	tags=39%, list=26%, signal=52%
GO_REGULATION_OF_DNA_BIOSYNTHETIC_PROCESS	GO_REGULATION_OF_DNA_BIOSYNTHETIC_PROCESS		105	-0.436453	-1.46876	0.00406504	0.223632	1	10639	tags=60%, list=39%, signal=98%
GO_ANAPHASE_PROMOTING_COMPLEX_DEPENDENT_CATABOLIC_PROCESS	GO_ANAPHASE_PROMOTING_COMPLEX_DEPENDENT_CATABOLIC_PROCESS		82	-0.460481	-1.5345	0.00407332	0.179833	1	6656	tags=45%, list=24%, signal=59%
GO_ALPHA_AMINO_ACID_CATABOLIC_PROCESS	GO_ALPHA_AMINO_ACID_CATABOLIC_PROCESS		96	-0.449891	-1.51405	0.00407332	0.193068	1	7122	tags=43%, list=26%, signal=58%
GO_REGULATION_OF_TRANSCRIPTION_FROM_RNA_POLYMERASE_II_PROMOTER_IN_RESPONSE_TO_HYPOXIA	GO_REGULATION_OF_TRANSCRIPTION_FROM_RNA_POLYMERASE_II_PROMOTER_IN_RESPONSE_TO_HYPOXIA		77	-0.450258	-1.47428	0.00411523	0.21705	1	8309	tags=45%, list=30%, signal=65%
GO_REGULATION_OF_CD4_POSITIVE_ALPHA_BETA_T_CELL_ACTIVATION	GO_REGULATION_OF_CD4_POSITIVE_ALPHA_BETA_T_CELL_ACTIVATION		61	-0.493083	-1.58405	0.00417101	0.145728	1	5203	tags=34%, list=19%, signal=42%
GO_POSITIVE_REGULATION_OF_DNA_REPAIR	GO_POSITIVE_REGULATION_OF_DNA_REPAIR		67	-0.455071	-1.4877	0.00417101	0.212668	1	10082	tags=63%, list=37%, signal=99%
GO_NEGATIVE_REGULATION_OF_T_CELL_DIFFERENTIATION	GO_NEGATIVE_REGULATION_OF_T_CELL_DIFFERENTIATION		43	-0.522035	-1.59283	0.00427808	0.140937	1	5203	tags=33%, list=19%, signal=40%
GO_MATURATION_OF_LSU_RRNA	GO_MATURATION_OF_LSU_RRNA		28	-0.592572	-1.68534	0.00442968	0.111015	0.996	9990	tags=86%, list=36%, signal=135%
GO_IRON_SULFUR_CLUSTER_ASSEMBLY	GO_IRON_SULFUR_CLUSTER_ASSEMBLY		23	-0.590399	-1.62859	0.00454545	0.121608	1	9680	tags=87%, list=35%, signal=134%
GO_NLS_BEARING_PROTEIN_IMPORT_INTO_NUCLEUS	GO_NLS_BEARING_PROTEIN_IMPORT_INTO_NUCLEUS		20	-0.606888	-1.60538	0.0045819	0.131441	1	3845	tags=45%, list=14%, signal=52%
GO_REGULATION_OF_T_HELPER_17_TYPE_IMMUNE_RESPONSE	GO_REGULATION_OF_T_HELPER_17_TYPE_IMMUNE_RESPONSE		21	-0.630733	-1.70739	0.00461361	0.124825	0.976	5203	tags=38%, list=19%, signal=47%
GO_AMINE_CATABOLIC_PROCESS	GO_AMINE_CATABOLIC_PROCESS		21	-0.626104	-1.67973	0.00462428	0.110564	0.997	3532	tags=43%, list=13%, signal=49%
GO_DNA_REPLICATION_CHECKPOINT	GO_DNA_REPLICATION_CHECKPOINT		17	-0.632876	-1.62513	0.00466744	0.122718	1	5786	tags=65%, list=21%, signal=82%
GO_FORMATION_OF_CYTOPLASMIC_TRANSLATION_INITIATION_COMPLEX	GO_FORMATION_OF_CYTOPLASMIC_TRANSLATION_INITIATION_COMPLEX		16	-0.629495	-1.60292	0.00468933	0.133155	1	7960	tags=88%, list=29%, signal=123%
GO_MAINTENANCE_OF_SYNAPSE_STRUCTURE	GO_MAINTENANCE_OF_SYNAPSE_STRUCTURE		16	-0.655679	-1.6888	0.00469484	0.113195	0.996	7166	tags=56%, list=26%, signal=76%
GO_POSITIVE_REGULATION_OF_TELOMERASE_RNA_LOCALIZATION_TO_CAJAL_BODY	GO_POSITIVE_REGULATION_OF_TELOMERASE_RNA_LOCALIZATION_TO_CAJAL_BODY		15	-0.66746	-1.66039	0.00484261	0.129439	1	7881	tags=87%, list=29%, signal=122%
GO_POSITIVE_REGULATION_OF_T_CELL_RECEPTOR_SIGNALING_PATHWAY	GO_POSITIVE_REGULATION_OF_T_CELL_RECEPTOR_SIGNALING_PATHWAY		15	-0.640404	-1.62019	0.00486027	0.125202	1	2416	tags=40%, list=9%, signal=44%
GO_POSITIVE_REGULATION_OF_LYMPHOCYTE_ACTIVATION	GO_POSITIVE_REGULATION_OF_LYMPHOCYTE_ACTIVATION		274	-0.374118	-1.3349	0.005	0.302874	1	7457	tags=33%, list=27%, signal=45%
GO_NEGATIVE_REGULATION_OF_TRANSFERASE_ACTIVITY	GO_NEGATIVE_REGULATION_OF_TRANSFERASE_ACTIVITY		270	-0.370587	-1.31457	0.005	0.325056	1	9317	tags=42%, list=34%, signal=63%
GO_NEGATIVE_REGULATION_OF_MITOTIC_CELL_CYCLE	GO_NEGATIVE_REGULATION_OF_MITOTIC_CELL_CYCLE		304	-0.359821	-1.29018	0.005	0.342579	1	9988	tags=48%, list=36%, signal=75%
GO_PROTEASOMAL_PROTEIN_CATABOLIC_PROCESS	GO_PROTEASOMAL_PROTEIN_CATABOLIC_PROCESS		470	-0.352	-1.26405	0.005	0.368825	1	9855	tags=45%, list=36%, signal=69%
GO_ADAPTIVE_IMMUNE_RESPONSE	GO_ADAPTIVE_IMMUNE_RESPONSE		391	-0.347361	-1.24649	0.005	0.386688	1	7448	tags=32%, list=27%, signal=44%
GO_PROTEIN_LOCALIZATION_TO_MITOCHONDRION	GO_PROTEIN_LOCALIZATION_TO_MITOCHONDRION		141	-0.419908	-1.44078	0.005005	0.241497	1	11408	tags=62%, list=42%, signal=105%
GO_REGULATION_OF_CHROMOSOME_ORGANIZATION	GO_REGULATION_OF_CHROMOSOME_ORGANIZATION		343	-0.361234	-1.28901	0.005005	0.342535	1	11665	tags=58%, list=43%, signal=100%
GO_RESPONSE_TO_RADIATION	GO_RESPONSE_TO_RADIATION		410	-0.352181	-1.26941	0.005005	0.363899	1	10681	tags=48%, list=39%, signal=78%
GO_CHROMATIN_REMODELING	GO_CHROMATIN_REMODELING		206	-0.390418	-1.35652	0.00501002	0.283469	1	9438	tags=50%, list=34%, signal=75%
GO_CELL_CYCLE_CHECKPOINT	GO_CELL_CYCLE_CHECKPOINT		216	-0.370352	-1.30246	0.00501002	0.328633	1	9988	tags=50%, list=36%, signal=78%
GO_CELLULAR_RESPONSE_TO_INORGANIC_SUBSTANCE	GO_CELLULAR_RESPONSE_TO_INORGANIC_SUBSTANCE		196	-0.393788	-1.37544	0.00501505	0.272923	1	7136	tags=34%, list=26%, signal=45%
GO_NEGATIVE_REGULATION_OF_LEUKOCYTE_CELL_CELL_ADHESION	GO_NEGATIVE_REGULATION_OF_LEUKOCYTE_CELL_CELL_ADHESION		120	-0.423263	-1.4383	0.00505051	0.243008	1	5203	tags=29%, list=19%, signal=36%
GO_CD4_POSITIVE_ALPHA_BETA_T_CELL_ACTIVATION	GO_CD4_POSITIVE_ALPHA_BETA_T_CELL_ACTIVATION		94	-0.444515	-1.48534	0.00507099	0.212239	1	5651	tags=33%, list=21%, signal=41%
GO_REGULATION_OF_POSTTRANSCRIPTIONAL_GENE_SILENCING	GO_REGULATION_OF_POSTTRANSCRIPTIONAL_GENE_SILENCING		113	-0.420129	-1.43011	0.00507099	0.246872	1	11072	tags=59%, list=40%, signal=99%
GO_PROTEIN_N_LINKED_GLYCOSYLATION	GO_PROTEIN_N_LINKED_GLYCOSYLATION		71	-0.467315	-1.53542	0.0050813	0.180591	1	10833	tags=65%, list=40%, signal=107%
GO_SCF_DEPENDENT_PROTEASOMAL_UBIQUITIN_DEPENDENT_PROTEIN_CATABOLIC_PROCESS	GO_SCF_DEPENDENT_PROTEASOMAL_UBIQUITIN_DEPENDENT_PROTEIN_CATABOLIC_PROCESS		91	-0.453492	-1.50115	0.0050813	0.200296	1	8108	tags=52%, list=30%, signal=73%
GO_POST_GOLGI_VESICLE_MEDIATED_TRANSPORT	GO_POST_GOLGI_VESICLE_MEDIATED_TRANSPORT		101	-0.42457	-1.42705	0.00511771	0.246313	1	10687	tags=58%, list=39%, signal=95%
GO_GOLGI_TO_PLASMA_MEMBRANE_TRANSPORT	GO_GOLGI_TO_PLASMA_MEMBRANE_TRANSPORT		58	-0.471824	-1.49449	0.00517063	0.205737	1	10185	tags=59%, list=37%, signal=93%
GO_NATURAL_KILLER_CELL_MEDIATED_IMMUNITY	GO_NATURAL_KILLER_CELL_MEDIATED_IMMUNITY		63	-0.473969	-1.51795	0.00520291	0.187495	1	8489	tags=48%, list=31%, signal=69%
GO_RESPONSE_TO_COLD	GO_RESPONSE_TO_COLD		45	-0.515824	-1.59777	0.005291	0.135896	1	3265	tags=31%, list=12%, signal=35%
GO_NEGATIVE_REGULATION_OF_LYMPHOCYTE_DIFFERENTIATION	GO_NEGATIVE_REGULATION_OF_LYMPHOCYTE_DIFFERENTIATION		50	-0.50321	-1.57414	0.00529661	0.151246	1	1544	tags=22%, list=6%, signal=23%
GO_MATURATION_OF_SSU_RRNA_FROM_TRICISTRONIC_RRNA_TRANSCRIPT_SSU_RRNA_5_8S_RRNA_LSU_RRNA	GO_MATURATION_OF_SSU_RRNA_FROM_TRICISTRONIC_RRNA_TRANSCRIPT_SSU_RRNA_5_8S_RRNA_LSU_RRNA		37	-0.531879	-1.60212	0.00537057	0.132021	1	11460	tags=89%, list=42%, signal=153%
GO_TRNA_METHYLATION	GO_TRNA_METHYLATION		40	-0.510921	-1.54112	0.00539374	0.177929	1	12383	tags=85%, list=45%, signal=155%
GO_CYTOPLASMIC_TRANSLATIONAL_INITIATION	GO_CYTOPLASMIC_TRANSLATIONAL_INITIATION		35	-0.541635	-1.60267	0.00547046	0.13237	1	8996	tags=74%, list=33%, signal=110%
GO_TRICARBOXYLIC_ACID_CYCLE	GO_TRICARBOXYLIC_ACID_CYCLE		33	-0.529977	-1.5807	0.00548847	0.145139	1	5888	tags=58%, list=21%, signal=73%
GO_SPINAL_CORD_MOTOR_NEURON_DIFFERENTIATION	GO_SPINAL_CORD_MOTOR_NEURON_DIFFERENTIATION		28	-0.560902	-1.60544	0.00551268	0.132497	1	4983	tags=43%, list=18%, signal=52%
GO_ORGANIC_ACID_CATABOLIC_PROCESS	GO_ORGANIC_ACID_CATABOLIC_PROCESS		265	-0.369387	-1.31229	0.006	0.325632	1	7265	tags=37%, list=27%, signal=50%
GO_INTRINSIC_APOPTOTIC_SIGNALING_PATHWAY	GO_INTRINSIC_APOPTOTIC_SIGNALING_PATHWAY		271	-0.3662	-1.2942	0.006	0.336245	1	11324	tags=51%, list=41%, signal=87%
GO_POSITIVE_REGULATION_OF_CELL_ACTIVATION	GO_POSITIVE_REGULATION_OF_CELL_ACTIVATION		328	-0.358893	-1.28398	0.006	0.347966	1	7457	tags=32%, list=27%, signal=43%
GO_REGULATION_OF_LYMPHOCYTE_ACTIVATION	GO_REGULATION_OF_LYMPHOCYTE_ACTIVATION		421	-0.351038	-1.26087	0.006	0.37025	1	7457	tags=32%, list=27%, signal=43%
GO_REGULATION_OF_APOPTOTIC_SIGNALING_PATHWAY	GO_REGULATION_OF_APOPTOTIC_SIGNALING_PATHWAY		377	-0.355637	-1.27595	0.00600601	0.355771	1	9669	tags=42%, list=35%, signal=64%
GO_DNA_INTEGRITY_CHECKPOINT	GO_DNA_INTEGRITY_CHECKPOINT		159	-0.39784	-1.37696	0.00601805	0.274079	1	9988	tags=53%, list=36%, signal=84%
GO_MAINTENANCE_OF_LOCATION_IN_CELL	GO_MAINTENANCE_OF_LOCATION_IN_CELL		195	-0.383876	-1.34093	0.0060241	0.300687	1	8199	tags=40%, list=30%, signal=57%
GO_POSITIVE_REGULATION_OF_CELLULAR_PROTEIN_CATABOLIC_PROCESS	GO_POSITIVE_REGULATION_OF_CELLULAR_PROTEIN_CATABOLIC_PROCESS		145	-0.400113	-1.37047	0.0060423	0.276591	1	7643	tags=39%, list=28%, signal=53%
GO_PEROXISOME_ORGANIZATION	GO_PEROXISOME_ORGANIZATION		83	-0.445941	-1.48237	0.00610376	0.211258	1	11192	tags=58%, list=41%, signal=97%
GO_WATER_SOLUBLE_VITAMIN_METABOLIC_PROCESS	GO_WATER_SOLUBLE_VITAMIN_METABOLIC_PROCESS		80	-0.435252	-1.43268	0.00610376	0.244957	1	10188	tags=59%, list=37%, signal=93%
GO_SNRNA_TRANSCRIPTION	GO_SNRNA_TRANSCRIPTION		73	-0.468625	-1.53379	0.00610998	0.179583	1	9426	tags=60%, list=34%, signal=92%
GO_REGULATION_OF_HEMATOPOIETIC_STEM_CELL_DIFFERENTIATION	GO_REGULATION_OF_HEMATOPOIETIC_STEM_CELL_DIFFERENTIATION		72	-0.456553	-1.49127	0.0061665	0.20861	1	6920	tags=46%, list=25%, signal=61%
GO_PERIPHERAL_NERVOUS_SYSTEM_DEVELOPMENT	GO_PERIPHERAL_NERVOUS_SYSTEM_DEVELOPMENT		68	-0.442686	-1.45632	0.00623053	0.228828	1	7216	tags=38%, list=26%, signal=52%
GO_REGULATION_OF_MITOCHONDRIAL_MEMBRANE_PERMEABILITY_INVOLVED_IN_APOPTOTIC_PROCESS	GO_REGULATION_OF_MITOCHONDRIAL_MEMBRANE_PERMEABILITY_INVOLVED_IN_APOPTOTIC_PROCESS		60	-0.462111	-1.48103	0.00625	0.211184	1	10355	tags=55%, list=38%, signal=88%
GO_ESTABLISHMENT_OF_PROTEIN_LOCALIZATION_TO_MITOCHONDRIAL_MEMBRANE	GO_ESTABLISHMENT_OF_PROTEIN_LOCALIZATION_TO_MITOCHONDRIAL_MEMBRANE		49	-0.488773	-1.51984	0.00626305	0.185311	1	9031	tags=59%, list=33%, signal=88%
GO_T_CELL_SELECTION	GO_T_CELL_SELECTION		49	-0.485634	-1.51205	0.0063358	0.19233	1	7026	tags=41%, list=26%, signal=55%
GO_RRNA_MODIFICATION	GO_RRNA_MODIFICATION		37	-0.530953	-1.585	0.00646552	0.14504	1	8805	tags=62%, list=32%, signal=91%
GO_INTRACILIARY_TRANSPORT_INVOLVED_IN_CILIUM_ASSEMBLY	GO_INTRACILIARY_TRANSPORT_INVOLVED_IN_CILIUM_ASSEMBLY		40	-0.538176	-1.63163	0.00647249	0.122318	1	9827	tags=60%, list=36%, signal=93%
GO_T_HELPER_17_TYPE_IMMUNE_RESPONSE	GO_T_HELPER_17_TYPE_IMMUNE_RESPONSE		30	-0.551312	-1.62435	0.00662983	0.122608	1	7367	tags=47%, list=27%, signal=64%
GO_HYPEROSMOTIC_RESPONSE	GO_HYPEROSMOTIC_RESPONSE		24	-0.567639	-1.61378	0.00674916	0.126917	1	7892	tags=54%, list=29%, signal=76%
GO_MICROTUBULE_BASED_TRANSPORT	GO_MICROTUBULE_BASED_TRANSPORT		187	-0.378618	-1.32302	0.007	0.316223	1	9915	tags=48%, list=36%, signal=75%
GO_CELL_CYCLE_ARREST	GO_CELL_CYCLE_ARREST		221	-0.37042	-1.29856	0.007	0.333813	1	11252	tags=54%, list=41%, signal=91%
GO_REGULATION_OF_CELL_CYCLE_G2_M_PHASE_TRANSITION	GO_REGULATION_OF_CELL_CYCLE_G2_M_PHASE_TRANSITION		208	-0.387446	-1.36345	0.00701403	0.28078	1	10330	tags=52%, list=38%, signal=83%
GO_RESPONSE_TO_ALCOHOL	GO_RESPONSE_TO_ALCOHOL		209	-0.382401	-1.33416	0.00701403	0.303548	1	7945	tags=39%, list=29%, signal=55%
GO_SPHINGOLIPID_METABOLIC_PROCESS	GO_SPHINGOLIPID_METABOLIC_PROCESS		154	-0.40052	-1.38672	0.00702106	0.268017	1	10590	tags=49%, list=39%, signal=79%
GO_NEGATIVE_REGULATION_OF_CELLULAR_AMIDE_METABOLIC_PROCESS	GO_NEGATIVE_REGULATION_OF_CELLULAR_AMIDE_METABOLIC_PROCESS		148	-0.41621	-1.43389	0.00702811	0.243382	1	7672	tags=42%, list=28%, signal=58%
GO_GOLGI_ORGANIZATION	GO_GOLGI_ORGANIZATION		144	-0.401281	-1.40093	0.00704225	0.255299	1	10977	tags=57%, list=40%, signal=94%
GO_PEPTIDYL_LYSINE_ACETYLATION	GO_PEPTIDYL_LYSINE_ACETYLATION		157	-0.397665	-1.37591	0.00704225	0.27263	1	10330	tags=57%, list=38%, signal=90%
GO_DNA_GEOMETRIC_CHANGE	GO_DNA_GEOMETRIC_CHANGE		112	-0.419875	-1.41776	0.00707071	0.249959	1	10083	tags=56%, list=37%, signal=89%
GO_HISTONE_H4_K5_ACETYLATION	GO_HISTONE_H4_K5_ACETYLATION		16	-0.636096	-1.6256	0.0070922	0.123274	1	7535	tags=75%, list=27%, signal=103%
GO_POSITIVE_REGULATION_OF_SMOOTH_MUSCLE_CELL_PROLIFERATION	GO_POSITIVE_REGULATION_OF_SMOOTH_MUSCLE_CELL_PROLIFERATION		83	-0.432616	-1.43394	0.00711382	0.24386	1	7453	tags=36%, list=27%, signal=49%
GO_REGULATION_OF_TELOMERE_MAINTENANCE	GO_REGULATION_OF_TELOMERE_MAINTENANCE		80	-0.442349	-1.47588	0.00712831	0.214117	1	10639	tags=66%, list=39%, signal=108%
GO_MAMMARY_GLAND_EPITHELIAL_CELL_DIFFERENTIATION	GO_MAMMARY_GLAND_EPITHELIAL_CELL_DIFFERENTIATION		16	-0.635614	-1.61055	0.00715137	0.131091	1	2688	tags=25%, list=10%, signal=28%
GO_REGULATION_OF_CELL_KILLING	GO_REGULATION_OF_CELL_KILLING		86	-0.441838	-1.47623	0.00717213	0.214046	1	4482	tags=27%, list=16%, signal=32%
GO_ALTERNATIVE_MRNA_SPLICING_VIA_SPLICEOSOME	GO_ALTERNATIVE_MRNA_SPLICING_VIA_SPLICEOSOME		81	-0.443407	-1.45721	0.00717213	0.228719	1	12788	tags=72%, list=47%, signal=134%
GO_NUCLEAR_TRANSCRIBED_MRNA_CATABOLIC_PROCESS_DEADENYLATION_DEPENDENT_DECAY	GO_NUCLEAR_TRANSCRIBED_MRNA_CATABOLIC_PROCESS_DEADENYLATION_DEPENDENT_DECAY		73	-0.455908	-1.49151	0.00724638	0.208893	1	10970	tags=63%, list=40%, signal=105%
GO_NON_MOTILE_CILIUM_ASSEMBLY	GO_NON_MOTILE_CILIUM_ASSEMBLY		54	-0.476084	-1.51346	0.0074389	0.193499	1	9085	tags=56%, list=33%, signal=83%
GO_POSITIVE_REGULATION_OF_CARDIAC_MUSCLE_CELL_PROLIFERATION	GO_POSITIVE_REGULATION_OF_CARDIAC_MUSCLE_CELL_PROLIFERATION		23	-0.584139	-1.63319	0.00793651	0.122868	1	637	tags=22%, list=2%, signal=22%
GO_DORSAL_VENTRAL_NEURAL_TUBE_PATTERNING	GO_DORSAL_VENTRAL_NEURAL_TUBE_PATTERNING		22	-0.581956	-1.59733	0.00797267	0.135487	1	4206	tags=36%, list=15%, signal=43%
GO_POSITIVE_REGULATION_OF_GTPASE_ACTIVITY	GO_POSITIVE_REGULATION_OF_GTPASE_ACTIVITY		382	-0.352415	-1.2618	0.008	0.369375	1	10656	tags=45%, list=39%, signal=73%
GO_PHOSPHOLIPID_METABOLIC_PROCESS	GO_PHOSPHOLIPID_METABOLIC_PROCESS		418	-0.345224	-1.23928	0.008	0.395636	1	11969	tags=55%, list=44%, signal=95%
GO_MORPHOGENESIS_OF_AN_EPITHELIUM	GO_MORPHOGENESIS_OF_AN_EPITHELIUM		482	-0.342604	-1.23428	0.008	0.405638	1	9464	tags=41%, list=35%, signal=61%
GO_REGULATION_OF_PROTEIN_SERINE_THREONINE_KINASE_ACTIVITY	GO_REGULATION_OF_PROTEIN_SERINE_THREONINE_KINASE_ACTIVITY		485	-0.337975	-1.2229	0.008	0.416754	1	6548	tags=29%, list=24%, signal=38%
GO_FC_RECEPTOR_SIGNALING_PATHWAY	GO_FC_RECEPTOR_SIGNALING_PATHWAY		178	-0.393492	-1.36672	0.00800801	0.279721	1	9046	tags=43%, list=33%, signal=63%
GO_MEMBRANE_LIPID_METABOLIC_PROCESS	GO_MEMBRANE_LIPID_METABOLIC_PROCESS		200	-0.381966	-1.32741	0.00800801	0.310013	1	10452	tags=47%, list=38%, signal=75%
GO_STEM_CELL_DIFFERENTIATION	GO_STEM_CELL_DIFFERENTIATION		234	-0.371326	-1.30831	0.00801603	0.325344	1	7961	tags=36%, list=29%, signal=50%
GO_PROTON_TRANSMEMBRANE_TRANSPORT	GO_PROTON_TRANSMEMBRANE_TRANSPORT		144	-0.402368	-1.38176	0.00802407	0.268571	1	9250	tags=49%, list=34%, signal=74%
GO_POSITIVE_REGULATION_OF_TRANSCRIPTION_BY_RNA_POLYMERASE_I	GO_POSITIVE_REGULATION_OF_TRANSCRIPTION_BY_RNA_POLYMERASE_I		21	-0.607058	-1.6663	0.00803674	0.126271	1	10471	tags=95%, list=38%, signal=154%
GO_NUCLEOBASE_BIOSYNTHETIC_PROCESS	GO_NUCLEOBASE_BIOSYNTHETIC_PROCESS		18	-0.6265	-1.63247	0.00808314	0.122602	1	9491	tags=83%, list=35%, signal=127%
GO_TONGUE_DEVELOPMENT	GO_TONGUE_DEVELOPMENT		19	-0.585052	-1.5649	0.00808314	0.159549	1	107	tags=16%, list=0%, signal=16%
GO_EMBRYONIC_SKELETAL_SYSTEM_DEVELOPMENT	GO_EMBRYONIC_SKELETAL_SYSTEM_DEVELOPMENT		109	-0.435841	-1.46171	0.00809717	0.227938	1	4984	tags=27%, list=18%, signal=32%
GO_INTERFERON_GAMMA_PRODUCTION	GO_INTERFERON_GAMMA_PRODUCTION		104	-0.414317	-1.39322	0.00813835	0.260565	1	5203	tags=34%, list=19%, signal=41%
GO_ROOF_OF_MOUTH_DEVELOPMENT	GO_ROOF_OF_MOUTH_DEVELOPMENT		79	-0.432767	-1.42552	0.00819672	0.245427	1	7476	tags=41%, list=27%, signal=56%
GO_POSITIVE_REGULATION_OF_LYASE_ACTIVITY	GO_POSITIVE_REGULATION_OF_LYASE_ACTIVITY		17	-0.616526	-1.569	0.00822562	0.153431	1	7502	tags=71%, list=27%, signal=97%
GO_TRANSCRIPTION_COUPLED_NUCLEOTIDE_EXCISION_REPAIR	GO_TRANSCRIPTION_COUPLED_NUCLEOTIDE_EXCISION_REPAIR		72	-0.455371	-1.48305	0.00823893	0.211892	1	9935	tags=61%, list=36%, signal=96%
GO_POSITIVE_REGULATION_OF_MEMBRANE_PERMEABILITY	GO_POSITIVE_REGULATION_OF_MEMBRANE_PERMEABILITY		61	-0.448985	-1.4281	0.00828157	0.245595	1	10355	tags=54%, list=38%, signal=87%
GO_GLUTAMINE_FAMILY_AMINO_ACID_METABOLIC_PROCESS	GO_GLUTAMINE_FAMILY_AMINO_ACID_METABOLIC_PROCESS		67	-0.459244	-1.48303	0.00833333	0.21118	1	8270	tags=48%, list=30%, signal=68%
GO_REGULATION_OF_ALPHA_BETA_T_CELL_DIFFERENTIATION	GO_REGULATION_OF_ALPHA_BETA_T_CELL_DIFFERENTIATION		63	-0.456422	-1.47734	0.00833333	0.215904	1	5203	tags=32%, list=19%, signal=39%
GO_NEGATIVE_REGULATION_OF_GTPASE_ACTIVITY	GO_NEGATIVE_REGULATION_OF_GTPASE_ACTIVITY		45	-0.489404	-1.5043	0.00844773	0.198432	1	4414	tags=33%, list=16%, signal=40%
GO_NUCLEOSIDE_MONOPHOSPHATE_BIOSYNTHETIC_PROCESS	GO_NUCLEOSIDE_MONOPHOSPHATE_BIOSYNTHETIC_PROCESS		42	-0.508973	-1.55571	0.00862069	0.167029	1	9491	tags=64%, list=35%, signal=98%
GO_MATURATION_OF_5_8S_RRNA	GO_MATURATION_OF_5_8S_RRNA		36	-0.516215	-1.56836	0.00865801	0.15362	1	9759	tags=75%, list=36%, signal=116%
GO_PROTEIN_K63_LINKED_DEUBIQUITINATION	GO_PROTEIN_K63_LINKED_DEUBIQUITINATION		35	-0.52761	-1.57465	0.00867679	0.151392	1	12058	tags=83%, list=44%, signal=148%
GO_CLEAVAGE_INVOLVED_IN_RRNA_PROCESSING	GO_CLEAVAGE_INVOLVED_IN_RRNA_PROCESSING		28	-0.552019	-1.57187	0.00875273	0.152331	1	8841	tags=79%, list=32%, signal=116%
GO_PLACENTA_BLOOD_VESSEL_DEVELOPMENT	GO_PLACENTA_BLOOD_VESSEL_DEVELOPMENT		31	-0.53126	-1.55966	0.00886918	0.165467	1	6145	tags=48%, list=22%, signal=62%
GO_ACETYL_COA_METABOLIC_PROCESS	GO_ACETYL_COA_METABOLIC_PROCESS		36	-0.52525	-1.57181	0.00892857	0.151406	1	8621	tags=58%, list=31%, signal=85%
GO_NEGATIVE_REGULATION_OF_RNA_SPLICING	GO_NEGATIVE_REGULATION_OF_RNA_SPLICING		26	-0.545608	-1.57151	0.00895857	0.150918	1	11756	tags=88%, list=43%, signal=155%
GO_NEURON_APOPTOTIC_PROCESS	GO_NEURON_APOPTOTIC_PROCESS		219	-0.377255	-1.3353	0.009	0.303476	1	5246	tags=26%, list=19%, signal=32%
GO_PROTEIN_LOCALIZATION_TO_CELL_PERIPHERY	GO_PROTEIN_LOCALIZATION_TO_CELL_PERIPHERY		319	-0.353386	-1.2684	0.009	0.363652	1	8652	tags=39%, list=32%, signal=56%
GO_RESPONSE_TO_REACTIVE_OXYGEN_SPECIES	GO_RESPONSE_TO_REACTIVE_OXYGEN_SPECIES		211	-0.375616	-1.31439	0.00900901	0.325106	1	10928	tags=50%, list=40%, signal=82%
GO_CARBOHYDRATE_BIOSYNTHETIC_PROCESS	GO_CARBOHYDRATE_BIOSYNTHETIC_PROCESS		192	-0.37421	-1.31275	0.00900901	0.325588	1	10587	tags=51%, list=39%, signal=82%
GO_DNA_RECOMBINATION	GO_DNA_RECOMBINATION		284	-0.366731	-1.3009	0.00900901	0.330992	1	9988	tags=48%, list=36%, signal=75%
GO_SPINDLE_ORGANIZATION	GO_SPINDLE_ORGANIZATION		178	-0.383982	-1.33987	0.00901804	0.300185	1	8445	tags=44%, list=31%, signal=63%
GO_REGULATION_OF_GENE_SILENCING	GO_REGULATION_OF_GENE_SILENCING		132	-0.407607	-1.39083	0.00905433	0.265436	1	11072	tags=59%, list=40%, signal=99%
GO_RESPONSE_TO_HYDROGEN_PEROXIDE	GO_RESPONSE_TO_HYDROGEN_PEROXIDE		131	-0.411722	-1.41276	0.00907258	0.250782	1	7595	tags=42%, list=28%, signal=58%
GO_ALPHA_BETA_T_CELL_DIFFERENTIATION	GO_ALPHA_BETA_T_CELL_DIFFERENTIATION		104	-0.417732	-1.41121	0.00907258	0.251764	1	9011	tags=44%, list=33%, signal=66%
GO_CD4_POSITIVE_OR_CD8_POSITIVE_ALPHA_BETA_T_CELL_LINEAGE_COMMITMENT	GO_CD4_POSITIVE_OR_CD8_POSITIVE_ALPHA_BETA_T_CELL_LINEAGE_COMMITMENT		22	-0.584058	-1.59995	0.00908059	0.133398	1	953	tags=27%, list=3%, signal=28%
GO_RESPONSE_TO_ACID_CHEMICAL	GO_RESPONSE_TO_ACID_CHEMICAL		120	-0.413086	-1.41062	0.00909091	0.251491	1	8483	tags=41%, list=31%, signal=59%
GO_INTERLEUKIN_1_MEDIATED_SIGNALING_PATHWAY	GO_INTERLEUKIN_1_MEDIATED_SIGNALING_PATHWAY		100	-0.41368	-1.39875	0.00912779	0.257022	1	9021	tags=49%, list=33%, signal=73%
GO_MONOSACCHARIDE_BIOSYNTHETIC_PROCESS	GO_MONOSACCHARIDE_BIOSYNTHETIC_PROCESS		90	-0.423605	-1.41945	0.00914634	0.251528	1	9674	tags=54%, list=35%, signal=84%
GO_RESPONSE_TO_LEUKEMIA_INHIBITORY_FACTOR	GO_RESPONSE_TO_LEUKEMIA_INHIBITORY_FACTOR		92	-0.420778	-1.41859	0.00916497	0.250694	1	7539	tags=42%, list=28%, signal=58%
GO_REGULATION_OF_MEGAKARYOCYTE_DIFFERENTIATION	GO_REGULATION_OF_MEGAKARYOCYTE_DIFFERENTIATION		79	-0.431917	-1.42342	0.00918367	0.248014	1	9510	tags=49%, list=35%, signal=75%
GO_CELLULAR_RESPONSE_TO_ACID_CHEMICAL	GO_CELLULAR_RESPONSE_TO_ACID_CHEMICAL		72	-0.431443	-1.41996	0.00934579	0.251976	1	7139	tags=38%, list=26%, signal=51%
GO_2_OXOGLUTARATE_METABOLIC_PROCESS	GO_2_OXOGLUTARATE_METABOLIC_PROCESS		15	-0.644036	-1.64329	0.00935672	0.128143	1	6668	tags=67%, list=24%, signal=88%
GO_REGULATION_OF_VIRAL_TRANSCRIPTION	GO_REGULATION_OF_VIRAL_TRANSCRIPTION		64	-0.463615	-1.49382	0.009375	0.206347	1	8144	tags=50%, list=30%, signal=71%
GO_ACTIVATION_OF_ADENYLATE_CYCLASE_ACTIVITY	GO_ACTIVATION_OF_ADENYLATE_CYCLASE_ACTIVITY		30	-0.543613	-1.57076	0.00984683	0.151327	1	7428	tags=43%, list=27%, signal=59%
GO_REGULATION_OF_GENE_EXPRESSION_EPIGENETIC	GO_REGULATION_OF_GENE_EXPRESSION_EPIGENETIC		189	-0.385413	-1.34061	0.01	0.299875	1	9485	tags=47%, list=35%, signal=72%
GO_CELLULAR_PROTEIN_COMPLEX_DISASSEMBLY	GO_CELLULAR_PROTEIN_COMPLEX_DISASSEMBLY		217	-0.371773	-1.31955	0.01	0.320078	1	10947	tags=53%, list=40%, signal=88%
GO_MITOTIC_NUCLEAR_DIVISION	GO_MITOTIC_NUCLEAR_DIVISION		267	-0.359722	-1.28	0.01	0.350737	1	10800	tags=50%, list=39%, signal=81%
GO_ACTIVATION_OF_IMMUNE_RESPONSE	GO_ACTIVATION_OF_IMMUNE_RESPONSE		417	-0.340037	-1.22364	0.01	0.417839	1	6656	tags=29%, list=24%, signal=38%
