# Supplementary material for: Comprehensive identification of RNA transcripts and construction of RNA network in chronic obstructive pulmonary disease
Source: Respir Res. 2022 Jun 11;23:154. doi: 10.1186/s12931-022-02069-8 (PMC9188256; doi:10.1186/s12931-022-02069-8)
Supplement: Supplementary file 10 — Additional file 10. 18 miRNAs and 16 mRNAs in circRNA-miRNA-mRNA network. [file 12931_2022_2069_MOESM10_ESM.xlsx]

## Sheet: Sheet1
18 miRNAs in circRNA-miRNA-mRNA network
micro_RNA_name	Normol1_microRNA_TPM	Normol2_microRNA_TPM	Normol3_microRNA_TPM	COPD1_mircroRNA_TPM	COPD2_mircroRNA_TPM	COPD3_microRNA_TPM	log2FoldChange	pval	padj	Expression
hsa-miR-2113	0.136061	0.196448	1.57166	0	0	0.205095	-3.58535	0.0828808	0.999944	Down
hsa-miR-7977	0.816364	0.196448	1.01035	1.55564	3.10676	5.12738	2.16115	0.0452291	0.999944	Up
hsa-miR-1273h-3p	14.2864	135.745	7.97057	1.45193	13.9183	18.1509	-1.98165	0.0563875	0.999944	Down
hsa-miR-411-5p	1.90485	1.76803	0.561307	0.725965	1.98833	15.4847	1.91821	0.0741128	0.999944	Up
hsa-miR-122-5p	11.293	211.574	1.12261	7.36336	2.73395	1.12802	-3.13333	0.0172792	0.999944	Down
hsa-miR-615-5p	1.36061	0	0.449046	1.24451	1.11843	22.2528	3.33758	0.00882886	0.999944	Up
hsa-miR-519d-3p	0	0.589343	0	0	0.621352	4.51209	3.20115	0.0873925	0.999944	Up
hsa-miR-485-5p	0.272121	2.94672	0.449046	0	0	0.41019	-3.10062	0.0839048	0.999944	Down
hsa-miR-5705	0.136061	8.84015	0.561307	0	0.248541	0.717833	-3.11067	0.037729	0.999944	Down
hsa-miR-409-3p	7.07516	28.2885	3.36784	1.65935	2.98249	5.43502	-1.59811	0.0793075	0.999944	Down
hsa-miR-3646	1.49667	3.53606	3.92915	2.38531	5.21936	26.0471	1.64239	0.0863975	0.999944	Up
hsa-miR-4714-5p	0.136061	2.35737	0.112261	0	0	0.102548	-3.90593	0.0708478	0.999944	Down
hsa-miR-203b-5p	0.544243	1.57158	0.224523	0	0	0.102548	-3.88733	0.0583015	0.999944	Down
hsa-miR-193a-5p	16.0552	313.531	26.1569	5.49659	18.392	22.5605	-2.55136	0.0114438	0.999944	Down
hsa-miR-1261	2.85728	0.982239	1.68392	4.14837	3.72811	8.61399	1.69849	0.0714164	0.999944	Up
hsa-miR-4690-5p	0.272121	1.17869	0.112261	0.414837	2.60968	2.35859	2.09302	0.0958229	0.999944	Up
hsa-miR-939-5p	7.48334	15.5194	7.97057	0.311128	4.47373	5.74266	-1.59068	0.0912392	0.999944	Down
hsa-miR-9-5p	51.1588	33.3961	2.69428	2.90386	2.60968	753.622	2.79638	0.0448614	0.999944	Up
16 mRNAs in circRNA-miRNA-mRNA network
Version	SYMBOL	Type	Length	Normal_1_FPKM	Normal_2_FPKM	Normal_3_FPKM	COPD_1_FPKM	COPD_2_FPKM	COPD_3_FPKM	log2FoldChange	pval	padj	Expression
ENSG00000159212.12_2	CLIC6	mRNA	3860	0.0637466	0.042032	0.154873	0	0	0.0167607	-3.5955	0.0332944	1	Down
ENSG00000183092.16_6	BEGAIN	mRNA	7878	0.171787	0.384431	0.0674519	0.0172404	0.0277531	0.0410613	-2.57712	0.00207684	0.216366	Down
ENSG00000255641.1_7	AC068775.1	mRNA	998	1.1095	0.867033	0.599008	0.0680462	0.0730258	0	-3.98917	0.00147383	1	Down
ENSG00000100320.23_7	RBFOX2	mRNA	10413	0.141782	0.103872	0.127578	0.0260867	0.0209967	0.0186391	-2.27801	0.00125932	1	Down
ENSG00000104728.16_7	ARHGEF10	mRNA	10842	0.0624119	0.643467	0.0612648	0.0501089	0.0403319	0.0238687	-2.58513	0.00388006	0.293154	Down
ENSG00000162643.13_5	WDR63	mRNA	3923	0.344976	0.082714	0.28784	0.069243	0.0557326	0.0164915	-2.13182	0.0189382	1	Down
ENSG00000187135.7_2	VSTM2B	mRNA	1488	1.86035	0.690553	0	0.182554	0.146935	0	-2.65835	0.0365513	1	Down
ENSG00000242419.5_5	PCDHGC4	mRNA	4974	0.457594	0.152219	0.160249	0.040959	0.0439564	0.0650344	-2.02616	0.00800295	1	Down
ENSG00000123838.11_5	C4BPA	mRNA	2470	9.53863	19.5524	0.726085	0.522385	0.501601	0.157157	-4.43983	0.000103	0.0352901	Down
ENSG00000105278.12_5	ZFR2	mRNA	6088	0.202088	0.0888324	0.0545526	0.0111547	0.0239421	0.0212537	-2.2924	0.0247582	1	Down
ENSG00000204351.12_4	SKIV2L	mRNA	5524	0.0334081	0.00979022	0.841714	0.0122936	0	0	-6.00866	0.014281	0.531674	Down
ENSG00000124391.5_4	IL17C	mRNA	1393	0.353283	0.194118	0.429153	0	0.0523185	0.0464438	-3.05598	0.0286297	1	Down
ENSG00000215910.7_4	C1orf167	mRNA	6499	0.0473269	0.0332858	0.0613232	0.0104493	0	0	-3.42995	0.0402	1	Down
ENSG00000176769.9_5	TCERG1L	mRNA	5258	0.269086	0.0925695	0.277922	0.0387467	0.0415822	0.0123043	-2.59096	0.00323123	1	Down
ENSG00000214290.8_7	COLCA2	mRNA	2059	0.298764	0.0525315	0.12904	0	0	0.0314212	-3.43875	0.0456137	1	Down
ENSG00000231389.7_6	HLA-DPA1	mRNA	5748	4.40925	0.0752695	7.1531	0.295364	0.15215	0	-4.65713	0.0145264	0.534108	Down
